# Supplementary material for: Microbiome mapping in dairy industry reveals new species and genes for probiotic and bioprotective activities
Source: NPJ Biofilms Microbiomes. 2024 Aug 2;10:67. doi: 10.1038/s41522-024-00541-5 (PMC11297241; doi:10.1038/s41522-024-00541-5)
Supplement: Supplementary file 2 — Supplementary Table 1 [file 41522_2024_541_MOESM2_ESM.xlsx]

## Sheet: Sheet1
Supplementary Table 1. Species showing a significantly different average abundance between the categories. Values represent the mean abundance of a taxon in a group of samples
	Cheese-related materials			Surfaces		Ripening stage			Cheese		Ripening label			Production Technology
Speciesa	Brine	Raw milk	Whey	Food contact	Non food contact	Before	During	After	Core	Rind	Not ripened	Medium ripened	Long ripened	Blue cheese	Pasta filata unripened cheese	Pasta filata ripened cheese	Hard/Semi-hard cheese not smear-ripened	Hard/Semi-hard cheese, surface ripened	Soft cheese
Acinetobacter albensis	0	6.51b	0.02	0.17	0.42b	0.03	0.28b	0.01	0.03	0.04	0.03	0.03	0.05	0	0.002	0.237b	0.014b	0.001	0
Acinetobacter guillouiae	0.56	2.45b	0.14	0.94	0.27	0.07b	0.01	0.01	0.03	0.04	0.05	0.02	0.01	0.121b	0.001	0.007	0.004	0	0.106b
Acinetobacter johnsonii	0.62	1.75	0.79	4.45	2.69	0.05	0.04	0.03	0.03	0.04	0.04	0.02	0.05	0.165b	0	0.04b	0.034b	0	0.015
Brachybacterium alimentarium	0.02b	0	0	1.33	1.39	0.06	0.41	0.94b	0.28	0.75b	0.05	0.01	1.55b	1.859b	0	0	0.387b	0.595b	0.08b
Brevibacterium aurantiacum	0.44b	0.12	0	4.83b	4.08	0.39	4.66b	3.06b	0.25	3.66b	0.04	1.86	5.35b	2.449b	0	0.011	1.817b	7.502b	0.017
Brevibacterium SGB93100	0	0	0	1.25	0.91	0.06	0	0.35b	0.09	0.31b	0.04	0	0.56b	0.589b	0	0	0.194b	0	0.156b
Brevibacterium sp 239c	0.01b	0	0	0.63	0.5	0	0	0.85b	0.11	0.74b	0	0	1.34b	1.39b	0	0	0.467b	0.029b	0
Chromohalobacter japonicus	20.26b	0	0	0.29	0.23	0.18b	0.75b	0.04	0.05	0.23b	0.14	0.32	0.06	0	0	0.541b	0.171b	0.011b	0
Corynebacterium casei	0.01	0.01	0	0.84b	0.46	0.16	1.34	0.82	0.07	1.04b	0.01	0.91b	1.37b	1.131b	0	0	0.125b	3.695b	0
Corynebacterium variabile	0.01	0.09 b	0.02	0.83	0.99b	0.09	0	0.79	0.32	0.55b	0.05	1.87b	0.58	0.858b	0	0	0.506b	1.024b	0
GGB15717 SGB23955	0.01	2.03 b	0.01	1.08	3.73b	0	0	0.1b	0.06	0.05	0	0	0.16	0.308b	0.001	0.028b	0.004	0	0
GGB42949 SGB60172	0	0	0	0.76	0.99b	0.05	3.36b	0.17	0	0.55b	0	0.2	0.79b	0.175b	0	0	0.001	2.269b	0
GGB48227 SGB66234	0.01	0.39	0	0.47b	0.26	0.03	1.99b	1.24b	0.18	1.3b	0	0.72	2.05b	0.2b	0	0	0.143b	7.613b	0
Kocuria carniphila	0.01	0.52 b	0	0.94	1.08b	0	0	0.27	0	0.27	0	0	0.43	0	0	0	0.304	0	0
Kocuria salsicia	0.06	0.73 b	0.01	2.2	1.34	0	0.02b	0	0	0.01	0	0.01	0.01	0.006	0	0.011b	0.002	0.002	0.002
Lactiplantibacillus plantarum	0	0.1	0	0.18	0.12	1.35b	0	1.6b	1.56	1.24	1.07b	0	2.53b	5.763b	0	0.001	0.616	0.001	1.618b
Lactobacillus delbrueckii	3.75 b	0.03	1.36b	0.6b	0.19	1.64	4.09b	1.26	2.08b	1.06	1.72	1.38	1.38	0.002	4.348b	6.101	0.005	8.808b	0.004
Lactobacillus helveticus	1.43	0.03	5.78b	0.49	0.17	1.48b	1.02	2.47b	3.15b	0.72	2.19	3.24	1.04	0.361	10.637b	1.979b	0.519	11.971b	0.003
Lactococcus cremoris	6.09	2.21	28.96b	5.79	3.71	23.58b	1.29	13.82b	18.45	16.76	24.97b	11.16b	6.8	17.187b	0	1.885	14.651b	20.451b	43.68b
Lactococcus lactis	7.09	7.6	27.05b	9.11b	4.67	36.57b	2.16	25.95b	31.04	28.06	32	30.17	24.98	43.636b	0.002	1.571	41.803b	4.106b	25.431b
Lactococcus laudensis	0.08	0.22	0.65b	0.28	0.28	0.83b	0.09	0.6b	0.74	0.62	1.08b	0.18	0.14	0.061	0	0.144	0.081	2.722b	2.722b
Lactococcus raffinolactis	0.05	3.64b	0.33	0.08	0.05	0.28	0.2	0.67	0.5	0.43	0.22	2.66b	0.09	0.367b	0.001	0.209	0.029	0	2.426b
Leuconostoc mesenteroides	0.1	0.66b	0.2	0.38	0.25	0.64	0.49	1.22	0.9	0.95	0.55	1.44	1.4	0.06	0	0.38	1.667b	0.237	0.697b
Leuconostoc pseudomesenteroides	0.25	0	0.72b	0.28	0.17	1.83	0.02	1.93	2.1	1.48	1.57	2.89	1.78	0.051	0	0.024	3.49b	0	1.453b
Moraxella osloensis	0.02	2.12	0.07	0.67	1.2	0	0.01	0	0	0	0	0	0.01	0.016b	0.002	0.008	0.001	0	0.003
Pseudomonas fluorescens	0.01	6.77b	0.22	0.85	0.62	0.08	0	0.09	0.07	0.09	0.08b	0.15b	0.06	0.054b	0.113b	0.014	0.046b	0	0.28b
Pseudomonas fragi	0.01	5.63	0.79	0.31	0.25	0.29b	0.08	0.1	0.15	0.22	0.25b	0.16	0.09	0	0.136b	0.092	0.241b	0	0.392b
Rothia kristinae	0.51b	0.02	0	1.62	0.2	0	0	0	0	0	0	0	0	0	0	0.001b	0	0	0
Staphylococcus equorum	1.35b	0.01	0	6.3	7.37b	0.27	0.58	3.63b	0.16	3.8b	0.09	0.75	5.77b	2.867b	0	0.184b	2.847b	2.807b	0.134b
Streptococcus thermophilus	20.21b	2.81	25.98b	11.5b	2.87	26.16	59.81b	24.37	31.2b	22.58	30.29	27.22	20.79b	3.565	84.141b	77.772b	22.91b	4.209	15.895b
a top 30 most abundant species present in all samples
b indicates the group has a significantly higher abundance of species compared to other groups
