# Supplementary material for: Microbiome mapping in dairy industry reveals new species and genes for probiotic and bioprotective activities
Source: NPJ Biofilms Microbiomes. 2024 Aug 2;10:67. doi: 10.1038/s41522-024-00541-5 (PMC11297241; doi:10.1038/s41522-024-00541-5)
Supplement: Supplementary file 3 — Supplementary Table 2 [file 41522_2024_541_MOESM3_ESM.xlsx]

## Sheet: supplementary_table_2
Supplementary Table 2. Bacteriocin-coding genes significantly more prevalent in a group of samples with the FDR-corrected p-value
Bacteriocin ID	q.value
Zoocin_A	1.13255e-69
Linocin_M18	4.99056e-69
putative_Bacteriocin_family_protein	6.96221e-47
linocin_CFP29_homolog	6.75551e-46
LAPs	5.77351e-43
Lanthipeptide_class_II	1.67515e-35
Lactococcin_B_(LCN-B)	7.22917e-32
lin_M18	2.18613e-28
Nai_112	5.75909e-27
putative_bacteriocin	1.30318e-23
Microcin	9.68457e-22
Corynazolicin	6.41233e-20
garvieacinQ_garQ	4.93549e-18
Streptide	1.26707e-17
Acidocin_8912	3.47068e-16
Subtilin	5.37988e-16
protease-activatedantimicrobialprotein(PAMP)	1.0133e-15
Cerecidin	1.15108e-15
Auto_Inducing_Peptide_II	1.6523e-15
PoyA	5.57623e-15
Colicin-A	7.52944e-13
Colicin_E5	1.19539e-12
Propionicin_SM1	1.4048e-12
Carnocin_CP52	1.4988e-11
Lactococcin_972	2.11766e-11
Penisin_I	6.8852e-11
Propeptin	7.37419e-11
Mvan_2782_putative_Linaridin	1.04937e-10
Thiopeptide	1.17939e-10
Propeptin_2	3.11087e-10
LSEI_2386	5.08293e-10
Lanthipeptide_class_IV	6.29231e-10
LSEI_2163	1.09377e-09
Auto_Inducing_Peptide_IV	1.36469e-09
Subtilosin_A	5.86975e-09
putidacin_L1	5.71647e-09
Colicin	2.9195e-08
Prochlorosin	5.03942e-08
Lacticin_3147_A2	6.1954e-08
Carocin_D	6.50117e-08
Grisemycin	6.65923e-08
SGR_1512_putative_Linaridin	1.09547e-07
Colicin_E9	1.41578e-07
Microbisporicin_(NAI-107)_(Microbisporicin_A1)_(Microbisporicin_A2)	3.26769e-07
SGR_1514_putative_Linaridin	3.98302e-07
Enterocin_X_chain_beta	8.36241e-07
Pinensin_09	1.32747e-06
Thusin_alpha	2.08282e-06
Amylocyclicin	2.04517e-06
Sonorensin	2.61135e-06
Colicin-M	2.95924e-06
Lacticin_Z	4.02002e-06
Listeriolysin_S	5.49954e-06
Caulonodin_VI	7.77118e-06
Propionicin_T1	9.20348e-06
Haloduracin_alpha	9.53834e-06
Bovicin_255_variant	9.444e-06
Plantaricin_J	1.10812e-05
Caulonodin_VII	1.55367e-05
Lactococcin_A_(LCN-A)	1.86696e-05
Thioviridamide	5.09871e-05
klebicin_C_phage_associated_protein	6.03624e-05
ComX4	7.02701e-05
Epidermin	6.91722e-05
klebicin_D_activity_protein	6.8108e-05
Lactacin_F,subunit_lafX	6.7076e-05
Microcin_H47_(MccH47)	6.60749e-05
Enterocin_W_alfa	8.08611e-05
Colicin_E6	0.00011378
PaeM	0.000118159
Delta-lysinI	0.00011688
MccI47_mchS2	0.000115256
Variacin	0.000383166
Penisin_II	0.00042047
Colicin-10	0.000542644
Auto_Inducing_Peptide_I	0.000614552
Aureocin_A53	0.000921263
Closticin_574	0.00123865
tenuecyclamide_C_tenE	0.00127452
Pinensin_11	0.00136434
Pneumolancidin	0.00164113
FlvA2e	0.00168998
Lacticin_3147_A1	0.00168618
FlvA2h	0.00204926
Syanodin	0.00302196
klebicin_D_phage-associated_protein	0.00327499
Enterocin_X_chain_alpha	0.00372297
Sphingonodin_I	0.00389228
tenuecyclamide_A_tenE	0.00497322
Lacticin_Q	0.00743901
Htur_3018_putative_Linaridin	0.00791427
Cytolysin_ClyLs	0.00963994
BlpK	0.0102025
Rhodanodin	0.0109607
Pediocin	0.0111562
Plantaricin_E	0.0111952
Garvicin_ML	0.011194
Sphingopyxin_I	0.0127393
68-1147	0.0127863
SmbB	0.0126585
SvirD4_22614_putative_Linaridin	0.0125331
Thiocillin_GE37468_A	0.0124103
Bicereucin_BsjA1	0.0124695
geobacillin_I	0.0123496
Pinensin_07	0.012232
Leucocin_B_(LeucocinB-Ta11a)	0.0160624
Staphylococcins_C55a_SacaA	0.0165129
Plantaricin_F	0.0171516
Sakacin_Q	0.0186683
Halocin-S8	0.0218737
Epilancin_15X	0.0258145
BlpU	0.0291237
Lanthipeptide_class_I	0.0304943
Michiganin-A	0.0350426
TP-1161	0.0380043
