# Supplementary material for: Microbiome mapping in dairy industry reveals new species and genes for probiotic and bioprotective activities
Source: NPJ Biofilms Microbiomes. 2024 Aug 2;10:67. doi: 10.1038/s41522-024-00541-5 (PMC11297241; doi:10.1038/s41522-024-00541-5)
Supplement: Supplementary file 4 — Supplementary Table 3 [file 41522_2024_541_MOESM4_ESM.xlsx]

## Sheet: sgbs_taxonomy
Supplementary Table 3. Taxonomic assignment of prevalent (> 10 MAGs) SGBs identified in this study.
Number of MAGs	SGB_id	Representative_MAG	Closest_match	MASH_distance_from_the_match	Taxonomy
10	SGB_5681	MASTER_WP4_FFoQSI_1__KM-2D__bin.24.fa	GCA_900163555.fna	0.163504	k__Bacteria|p__Actinobacteria|c__Actinobacteria|o__Actinomycetales|f__Actinomycetales_unclassified|g__Actinomycetales_unclassified|s__Actinomycetales_bacterium_JB111|t__SGB16045
13	SGB_387	MASTER_WP4_TEAGASC_1__TGS13-12__bin.41.fa	/shares/CIBIO-Storage/CM/scratch/users/fabio.cumbo/MetaRefSGB_clustering/Jun19_ref/bins/GCA_003096095.fna	0.0809196	k__Bacteria|p__Actinobacteria|c__Actinobacteria|o__Corynebacteriales|f__Dietziaceae|g__Dietzia|s__Dietzia_psychralcaliphila|t__SGB23547
28	SGB_350	AlvarezOrdonezA_xxxx__Q03-30__bin.5.fa	/shares/CIBIO-Storage/CM/scratch/databases/MetaRefSGB/utils/furnace/Sep20/bins/WolfeBE_2014__mgm4524491__bin.8.fna	0.0924463	k__Bacteria|p__Actinobacteria|c__Actinobacteria|o__Micrococcales|f__Brevibacteriaceae|g__Brevibacterium|s__Brevibacterium_SGB69234|t__SGB69234
13	SGB_4173	MASTER_WP4_CSIC_2__P2413__bin.50.fa	GCA_900169375.fna	0.087043	k__Bacteria|p__Actinobacteria|c__Actinobacteria|o__Micrococcales|f__Brevibacteriaceae|g__Brevibacterium|s__Brevibacterium_yomogidense|t__SGB16632
20	SGB_1654	MASTER_WP4_CSIC_2__P2267__bin.18.fa	GCA_900163655.fna	0.171944	k__Bacteria|p__Actinobacteria|c__Actinobacteria|o__Micrococcales|f__Dermabacteraceae|g__Brachybacterium|s__Brachybacterium_nesterenkovii|t__SGB16658
12	SGB_897	I-01.13.fa	GCA_900163655.fna	0.172984	k__Bacteria|p__Actinobacteria|c__Actinobacteria|o__Micrococcales|f__Dermabacteraceae|g__Brachybacterium|s__Brachybacterium_nesterenkovii|t__SGB16658
15	SGB_621	MASTER_WP4_FFoQSI_1__VB-09-AG__bin.3.fa	/shares/CIBIO-Storage/CM/scratch/databases/MetaRefSGB/utils/furnace/Sep20/bins/Macori_2019__R44_S73__bin.13.fna	0.108738	k__Bacteria|p__Actinobacteria|c__Actinobacteria|o__Micrococcales|f__Dermabacteraceae|g__Brachybacterium|s__Brachybacterium_SGB69232|t__SGB69232
30	SGB_1951	MASTER_WP4_TEAGASC_1__TGS15-12__bin.28.fa	GCA_002407185.fna	0.0980066	k__Bacteria|p__Actinobacteria|c__Actinobacteria|o__Micrococcales|f__Dermabacteraceae|g__Brachybacterium|s__Brachybacterium_sp_VM2412|t__SGB16650
10	SGB_846	MASTER_WP4_TEAGASC_1__TGS08-06__bin.4.fa	GCA_001247745.fna	0.213325	k__Bacteria|p__Actinobacteria|c__Actinobacteria|o__Micrococcales|f__Dermacoccaceae|g__Luteipulveratus|s__Luteipulveratus_halotolerans|t__SGB16010
13	SGB_851	MASTER_WP4_FFoQSI_1__KM-3__bin.10.fa	/shares/CIBIO-Storage/CM/scratch/databases/MetaRefSGB/utils/furnace/Feb20/bins/CostaYAO_2020__DGYFD06202__metabat2_high_PE.016.fna	0.13538	k__Bacteria|p__Actinobacteria|c__Actinobacteria|o__Micrococcales|f__Intrasporangiaceae|g__Janibacter|s__Janibacter_SGB66228|t__SGB66228
31	SGB_843	AlvarezOrdonezA_xxxx__Q07-05__bin.15.fa	16662/OhJ_2014__MET0235__bin.3.fa	0.211692	k__Bacteria|p__Actinobacteria|c__Actinobacteria|o__Micrococcales|f__Microbacteriaceae|g__GGB10335|s__GGB10335_SGB16662|t__SGB16662
11	SGB_5737	MASTER_WP4_FFoQSI_1__KM-4G__bin.27.fa	/shares/CIBIO-Storage/CM/scratch/users/fabio.cumbo/MetaRefSGB_clustering/Sep19_ref/bins/GCA_000422745.fna	0.200342	k__Bacteria|p__Actinobacteria|c__Actinobacteria|o__Micrococcales|f__Microbacteriaceae|g__Microbacterium|s__Microbacterium_gubbeenense|t__SGB34904
23	SGB_1831	MASTER_WP4_CSIC_1__P2105_73322__bin.4.fa	/shares/CIBIO-Storage/CM/scratch/users/fabio.cumbo/MetaRefSGB_clustering/Sep19_ref/bins/GCA_000763375.fna	0.167067	k__Bacteria|p__Actinobacteria|c__Actinobacteria|o__Micrococcales|f__Microbacteriaceae|g__Microbacterium|s__Microbacterium_profundi|t__SGB34925
11	SGB_983	MASTER_WP4_TEAGASC_1__TGS03-13__bin.13.fa	/shares/CIBIO-Storage/CM/scratch/users/fabio.cumbo/MetaRefSGB_clustering/Jun19_ref/bins/GCA_002843055.fna	0.210114	k__Bacteria|p__Actinobacteria|c__Actinobacteria|o__Micrococcales|f__Microbacteriaceae|g__Microbacterium|s__Microbacterium_sp_3H14|t__SGB23859
21	SGB_1958	MASTER_WP4_TEAGASC_1__TGS04-09__bin.70.fa	/shares/CIBIO-Storage/CM/scratch/users/fabio.cumbo/MetaRefSGB_clustering/Jun19_ref/bins/GCA_003386075.fna	0.136948	k__Bacteria|p__Actinobacteria|c__Actinobacteria|o__Micrococcales|f__Micrococcaceae|g__Citricoccus|s__Citricoccus_muralis|t__SGB23792
10	SGB_1003	MASTER_WP4_CSIC_2__P2348__bin.11.fa	/shares/CIBIO-Storage/CM/scratch/users/fabio.cumbo/MetaRefSGB_clustering/Sep19_ref/bins/GCA_004136585.fna	0.170926	k__Bacteria|p__Actinobacteria|c__Actinobacteria|o__Micrococcales|f__Micrococcaceae|g__Kocuria|s__Kocuria_sp_257|t__SGB34811
19	SGB_249	AlvarezOrdonezA_xxxx__Q03-11__bin.22.fa	GCA_900116905.fna	0.0795252	k__Bacteria|p__Actinobacteria|c__Actinobacteria|o__Micrococcales|f__Micrococcaceae|g__Micrococcus|s__Micrococcus_terreus|t__SGB16678
11	SGB_934	MASTER_WP4_CSIC_1__P2127_73322__bin.14.fa	/shares/CIBIO-Storage/CM/scratch/users/fabio.cumbo/MetaRefSGB_clustering/Sep19_ref/bins/GCA_000220985.fna	0.0625794	k__Bacteria|p__Actinobacteria|c__Actinobacteria|o__Micrococcales|f__Micrococcaceae|g__Nesterenkonia|s__Nesterenkonia_sp_F|t__SGB35122
10	SGB_1026	MASTER_WP4_TEAGASC_1__TGS03-09__bin.21.fa	/shares/CIBIO-Storage/CM/scratch/databases/MetaRefSGB/utils/furnace/Dec19_msh/bins/GCA_005771525.fna	0.178173	k__Bacteria|p__Actinobacteria|c__Actinobacteria|o__Micrococcales|f__Micrococcaceae|g__Nesterenkonia|s__Nesterenkonia_sp_GY074|t__SGB58429
17	SGB_348	MASTER_WP4_TEAGASC_1__TGS10-09__bin.34.fa	/shares/CIBIO-Storage/CM/scratch/databases/MetaRefSGB/utils/furnace/Dec19_msh/bins/GCA_001310495.fna	0.141653	k__Bacteria|p__Actinobacteria|c__Actinobacteria|o__Micrococcales|f__Micrococcaceae|g__Nesterenkonia|s__Nesterenkonia_sp_JCM_19054|t__SGB55590
12	SGB_929	AlvarezOrdonezA_xxxx__Q08-05__bin.1.fa	/shares/CIBIO-Storage/CM/scratch/databases/MetaRefSGB/utils/furnace/Dec19_msh/bins/GCA_001310495.fna	0.207109	k__Bacteria|p__Actinobacteria|c__Actinobacteria|o__Micrococcales|f__Micrococcaceae|g__Nesterenkonia|s__Nesterenkonia_sp_JCM_19054|t__SGB55590
24	SGB_858	MASTER_WP4_FFoQSI_1__RC17-08__bin.7.fa	/shares/CIBIO-Storage/CM/scratch/users/fabio.cumbo/MetaRefSGB_clustering/Sep19_ref/bins/GCA_000421225.fna	0.156865	k__Bacteria|p__Actinobacteria|c__Actinobacteria|o__Micrococcales|f__Ruaniaceae|g__Ruania|s__Ruania_albidiflava|t__SGB34195
27	SGB_335	MASTER_WP4_CSIC_2__P2320__bin.15.fa	/shares/CIBIO-Storage/CM/scratch/users/fabio.cumbo/MetaRefSGB_clustering/Jun19_ref/bins/GCA_900289045.fna	0.156865	k__Bacteria|p__Actinobacteria|c__Actinobacteria|o__Propionibacteriales|f__Nocardioidaceae|g__Micropruina|s__Micropruina_glycogenica|t__SGB23995
15	SGB_587	M-01.30.fa	/shares/CIBIO-Storage/CM/scratch/databases/MetaRefSGB/utils/furnace/Dec19_msh/bins/GCA_005890135.fna	0.149146	k__Bacteria|p__Actinobacteria|c__Actinobacteria|o__Propionibacteriales|f__Propionibacteriaceae|g__Acidipropionibacterium|s__Acidipropionibacterium_jensenii|t__SGB35146
28	SGB_3	M-01.54.fa	/shares/CIBIO-Storage/CM/scratch/users/fabio.cumbo/MetaRefSGB_clustering/Sep19_ref/bins/GCA_000826085.fna	0.185367	k__Bacteria|p__Actinobacteria|c__Actinobacteria|o__Propionibacteriales|f__Propionibacteriaceae|g__Nigerium|s__Nigerium_massiliense|t__SGB35156
20	SGB_820	MASTER_WP4_TEAGASC_1__TGS13-01__bin.32.fa	/shares/CIBIO-Storage/CM/scratch/users/fabio.cumbo/MetaRefSGB_clustering/Sep19_ref/bins/GCA_004324755.fna	0.178964	k__Bacteria|p__Actinobacteria|c__Actinobacteria|o__Propionibacteriales|f__Propionibacteriaceae|g__Propioniciclava|s__Propioniciclava_sinopodophylli|t__SGB35153
31	SGB_200	MASTER_WP4_CSIC_2__P2388__bin.35.fa	/shares/CIBIO-Storage/CM/scratch/databases/MetaRefSGB/utils/furnace/Feb20/bins/CostaYAO_2020__DHCFD07801__metabat2_high_PE.018.fna	0.170592	k__Bacteria|p__Actinobacteria|c__CFGB43984|o__OFGB43984|f__FGB43984|g__GGB48225|s__GGB48225_SGB66232|t__SGB66232
10	SGB_722	MASTER_WP4_TEAGASC_1__TGS09-01__bin.30.fa	GCA_000800395.fna	0.10029	k__Bacteria|p__Deinococcus_Thermus|c__Deinococci|o__Deinococcales|f__Deinococcaceae|g__Deinococcus|s__Deinococcus_swuensis|t__SGB17539
13	SGB_2614	MASTER_WP4_CSIC_2__P2268__bin.45.fa	/shares/CIBIO-Storage/CM/scratch/users/fabio.cumbo/MetaRefSGB_clustering/Sep19_ref/bins/GCA_003610495.fna	0.146905	k__Bacteria|p__Firmicutes|c__Bacilli|o__Bacillales|f__Sporolactobacillaceae|g__Sinobaca|s__Sinobaca_qinghaiensis|t__SGB29253
16	SGB_221	AlvarezOrdonezA_xxxx__Q02-10__bin.20.fa	/shares/CIBIO-Storage/CM/scratch/users/fabio.cumbo/MetaRefSGB_clustering/Sep19_ref/bins/GCA_000425845.fna	0.0719971	k__Bacteria|p__Firmicutes|c__Bacilli|o__Bacillales|f__Staphylococcaceae|g__Jeotgalicoccus|s__Jeotgalicoccus_psychrophilus|t__SGB29719
18	SGB_341	MASTER_WP4_TEAGASC_1__TGS13-09__bin.16.fa	GCA_001005905.fna	0.122833	k__Bacteria|p__Firmicutes|c__Bacilli|o__Bacillales|f__Staphylococcaceae|g__Salinicoccus|s__Salinicoccus_halodurans|t__SGB7805
11	SGB_345	AlvarezOrdonezA_xxxx__Q03-05__bin.18.fa	GCA_900114445.fna	0.136788	k__Bacteria|p__Firmicutes|c__Bacilli|o__Bacillales|f__Staphylococcaceae|g__Salinicoccus|s__Salinicoccus_halodurans|t__SGB7805
18	SGB_8719	MASTER_WP4_UNINA_2__V-20__bin.2.fa	/shares/CIBIO-Storage/CM/scratch/users/fabio.cumbo/MetaRefSGB_clustering/Jun19_ref/bins/GCA_002441715.fna	0.0639598	k__Bacteria|p__Firmicutes|c__Bacilli|o__Lactobacillales|f__Streptococcaceae|g__Lactococcus|s__Lactococcus_plantarum|t__SGB25308
13	SGB_2384	MASTER_WP4_FFoQSI_3__VB02-05__bin.19.fa	/shares/CIBIO-Storage/CM/scratch/users/fabio.cumbo/MetaRefSGB_clustering/Sep19_ref/bins/GCA_900626135.fna	0.177782	k__Bacteria|p__Firmicutes|c__Clostridia|o__Clostridiales|f__Clostridiaceae|g__Senegalia|s__Senegalia_massiliensis|t__SGB29058
15	SGB_999	MASTER_WP4_CSIC_2__P2403__bin.59.fa	GCA_000253015.fna	0.339586	k__Bacteria|p__Proteobacteria|c__Alphaproteobacteria|o__Rhizobiales|f__Bartonellaceae|g__Bartonella|s__Bartonella_clarridgeiae|t__SGB19559
17	SGB_603	MASTER_WP4_CSIC_2__P2348__bin.9.fa	GCA_002803455.fna	0.0580903	k__Bacteria|p__Proteobacteria|c__Alphaproteobacteria|o__Rhodobacterales|f__Rhodobacteraceae|g__Amaricoccus|s__Amaricoccus_sp_HAR_UPW_R2A_40|t__SGB10835
11	SGB_213	D-13.24.fa	GCA_002865605.fna	0.162098	k__Bacteria|p__Proteobacteria|c__Alphaproteobacteria|o__Rhodobacterales|f__Rhodobacteraceae|g__Paracoccus|s__Paracoccus_jeotgali|t__SGB10714
10	SGB_57	MASTER_WP4_TEAGASC_1__TGS15-13__bin.37.fa	/shares/CIBIO-Storage/CM/scratch/databases/MetaRefSGB/utils/furnace/Dec19_msh/bins/GCA_002501455.fna	0.161274	k__Bacteria|p__Proteobacteria|c__Betaproteobacteria|o__Burkholderiales|f__Comamonadaceae|g__Comamonas|s__Comamonas_SGB38593|t__SGB38593
17	SGB_1608	MASTER_WP4_TEAGASC_1__TGS15-30__bin.20.fa	/shares/CIBIO-Storage/CM/scratch/databases/MetaRefSGB/utils/furnace/Dec19_msh/bins/GCA_005768755.fna	0.155887	k__Bacteria|p__Proteobacteria|c__CFGB14726|o__OFGB14726|f__FGB14726|g__GGB40725|s__GGB40725_SGB56712|t__SGB56712
16	SGB_473	O-06.39.fa	GCA_900142895.fna	0.0515497	k__Bacteria|p__Proteobacteria|c__Gammaproteobacteria|o__Oceanospirillales|f__Halomonadaceae|g__Halomonas|s__Halomonas_subglaciescola|t__SGB11847
14	SGB_756	MASTER_WP4_CSIC_2__P2475__bin.5.fa	/shares/CIBIO-Storage/CM/scratch/users/fabio.cumbo/MetaRefSGB_clustering/Jun19_ref/bins/GCA_900455485.fna	0.0571195	k__Bacteria|p__Proteobacteria|c__Gammaproteobacteria|o__Pseudomonadales|f__Pseudomonadaceae|g__Pseudomonas|s__Pseudomonas_fluorescens|t__SGB12163
13	SGB_2063	S-12.47.fa	/shares/CIBIO-Storage/CM/scratch/users/fabio.cumbo/MetaRefSGB_clustering/Jun19_ref/bins/GCA_003123745.fna	0.0169938	k__Bacteria|p__Actinobacteria|c__Actinobacteria|o__Actinomycetales|f__Actinomycetaceae|g__Ancrocorticia|s__Ancrocorticia_populi|t__SGB23979
25	SGB_5695	MASTER_WP4_FFoQSI_1__KM-5D__bin.49.fa	/shares/CIBIO-Storage/CM/scratch/users/fabio.cumbo/MetaRefSGB_clustering/Sep19_ref/bins/GCA_003971195.fna	0.0169996	k__Bacteria|p__Actinobacteria|c__Actinobacteria|o__Actinomycetales|f__Actinomycetaceae|g__Flaviflexus|s__Flaviflexus_sp_H23T48|t__SGB33736
14	SGB_1739	MASTER_WP4_CSIC_2__P2296__bin.45.fa	/shares/CIBIO-Storage/CM/scratch/users/fabio.cumbo/MetaRefSGB_clustering/Sep19_ref/bins/GCA_000738005.fna	0.0128863	k__Bacteria|p__Actinobacteria|c__Actinobacteria|o__Bifidobacteriales|f__Bifidobacteriaceae|g__Bifidobacterium|s__Bifidobacterium_crudilactis|t__SGB33632
36	SGB_167	MASTER_WP4_CSIC_2__P2262__bin.22.fa	/shares/CIBIO-Storage/CM/scratch/users/fabio.cumbo/MetaRefSGB_clustering/Sep19_ref/bins/GCA_003788965.fna	0.0111321	k__Bacteria|p__Actinobacteria|c__Actinobacteria|o__Bifidobacteriales|f__Bifidobacteriaceae|g__Bifidobacterium|s__Bifidobacterium_mongoliense|t__SGB17228
76	SGB_228	MASTER_WP4_CSIC_2__P2614__bin.9.fa	/shares/CIBIO-Storage/CM/scratch/users/fabio.cumbo/MetaRefSGB_clustering/Jun19_ref/bins/GCA_003530675.fna	0.0080388	k__Bacteria|p__Actinobacteria|c__Actinobacteria|o__Corynebacteriales|f__Corynebacteriaceae|g__Corynebacterium|s__Corynebacterium_casei|t__SGB17127
10	SGB_1054	O-01.53.fa	/shares/CIBIO-Storage/CM/scratch/users/fabio.cumbo/MetaRefSGB_clustering/Jun19_ref/bins/GCA_003522365.fna	0.00478126	k__Bacteria|p__Actinobacteria|c__Actinobacteria|o__Corynebacteriales|f__Corynebacteriaceae|g__Corynebacterium|s__Corynebacterium_flavescens|t__SGB17096
13	SGB_3051	MASTER_WP4_TEAGASC_1__TGS06-01__bin.1.fa	/shares/CIBIO-Storage/CM/scratch/users/fabio.cumbo/MetaRefSGB_clustering/Sep19_ref/bins/GCA_000427865.fna	0.0111849	k__Bacteria|p__Actinobacteria|c__Actinobacteria|o__Corynebacteriales|f__Corynebacteriaceae|g__Corynebacterium|s__Corynebacterium_sputi|t__SGB33720
74	SGB_144	MASTER_WP4_CSIC_2__P2517__bin.10.fa	/shares/CIBIO-Storage/CM/scratch/databases/MetaRefSGB/utils/furnace/Nov20/bins/WalshAM_2020__mgm4524487.3.hiseq_unpaired__bin.1.fna	0.00905834	k__Bacteria|p__Actinobacteria|c__Actinobacteria|o__Corynebacteriales|f__Corynebacteriaceae|g__Corynebacterium|s__Corynebacterium_variabile|t__SGB17034
12	SGB_233	MASTER_WP4_CSIC_2__P2420__bin.22.fa	/shares/CIBIO-Storage/CM/scratch/databases/MetaRefSGB/utils/furnace/Feb20/bins/CostaYAO_2020__DGYFI06202__metabat2_low_PE.038.fna	0.0399018	k__Bacteria|p__Actinobacteria|c__Actinobacteria|o__Corynebacteriales|f__Dietziaceae|g__Dietzia|s__Dietzia_SGB66233|t__SGB66233
29	SGB_53	MASTER_WP4_CSIC_2__P2277__bin.40.fa	GCA_001456965.fna	0.0133254	k__Bacteria|p__Actinobacteria|c__Actinobacteria|o__Corynebacteriales|f__Nocardiaceae|g__Rhodococcus|s__Rhodococcus_erythropolis|t__SGB15824
188	SGB_62	MASTER_WP4_TEAGASC_1__TGS11-O__bin.9.fa	/shares/CIBIO-Storage/CM/scratch/databases/MetaRefSGB/utils/furnace/Sep20/bins/WolfeBE_2014__mgm4524498__bin.4.fna	0.0242452	k__Bacteria|p__Actinobacteria|c__Actinobacteria|o__Micrococcales|f__Brevibacteriaceae|g__Brevibacterium|s__Brevibacterium_aurantiacum|t__SGB16639
16	SGB_346	AlvarezOrdonezA_xxxx__Q07-22__bin.2.fa	/shares/CIBIO-Storage/CM/scratch/databases/MetaRefSGB/utils/furnace/Nov20/bins/WalshAM_2020__mgm4675678.3.hiseq_unpaired__bin.1.fna	0.0147249	k__Bacteria|p__Actinobacteria|c__Actinobacteria|o__Micrococcales|f__Brevibacteriaceae|g__Brevibacterium|s__Brevibacterium_SGB73277|t__SGB73277
12	SGB_198	MASTER_WP4_TEAGASC_1__TGS13-27__bin.3.fa	/shares/CIBIO-Storage/CM/scratch/databases/MetaRefSGB/utils/furnace/Nov20/bins/WalshAM_2020__mgm4524482.3.hiseq_unpaired__bin.3.fna	0.0168391	k__Bacteria|p__Actinobacteria|c__Actinobacteria|o__Micrococcales|f__Brevibacteriaceae|g__Brevibacterium|s__Brevibacterium_sp_239c|t__SGB16641
12	SGB_214	AlvarezOrdonezA_xxxx__Q02-09__bin.39.fa	/shares/CIBIO-Storage/CM/scratch/users/fabio.cumbo/MetaRefSGB_clustering/Sep19_ref/bins/GCA_004745075.fna	0.0139637	k__Bacteria|p__Actinobacteria|c__Actinobacteria|o__Micrococcales|f__Brevibacteriaceae|g__Brevibacterium|s__Brevibacterium_sp_S111|t__SGB34830
13	SGB_5679	MASTER_WP4_FFoQSI_3__VB07-10__bin.17.fa	/shares/CIBIO-Storage/CM/scratch/users/fabio.cumbo/MetaRefSGB_clustering/Sep19_ref/bins/GCA_004745485.fna	0.00483822	k__Bacteria|p__Actinobacteria|c__Actinobacteria|o__Micrococcales|f__Brevibacteriaceae|g__Brevibacterium|s__Brevibacterium_sp_S22|t__SGB34829
41	SGB_208	MASTER_WP4_CSIC_2__P2570__bin.3.fa	/shares/CIBIO-Storage/CM/scratch/databases/MetaRefSGB/utils/furnace/Sep20/bins/WolfeBE_2014__mgm4524499__bin.2.fna	0.0192318	k__Bacteria|p__Actinobacteria|c__Actinobacteria|o__Micrococcales|f__Brevibacteriaceae|g__Brevibacterium|s__Brevibacterium_yomogidense|t__SGB16632
91	SGB_64	MASTER_WP4_CSIC_2__P2610__bin.1.fa	/shares/CIBIO-Storage/CM/scratch/databases/MetaRefSGB/utils/furnace/Sep20/bins/WolfeBE_2014__mgm4524490__bin.4.fna	0.00504542	k__Bacteria|p__Actinobacteria|c__Actinobacteria|o__Micrococcales|f__Dermabacteraceae|g__Brachybacterium|s__Brachybacterium_alimentarium|t__SGB16653
26	SGB_638	S-12.10.fa	GCA_900163655.fna	0.0143027	k__Bacteria|p__Actinobacteria|c__Actinobacteria|o__Micrococcales|f__Dermabacteraceae|g__Brachybacterium|s__Brachybacterium_nesterenkovii|t__SGB16658
51	SGB_349	MASTER_WP4_CSIC_2__P2331__bin.28.fa	/shares/CIBIO-Storage/CM/scratch/databases/MetaRefSGB/utils/furnace/Nov20/bins/WalshAM_2020__mgm4675692.3.hiseq_unpaired__bin.1.fna	0.0176116	k__Bacteria|p__Actinobacteria|c__Actinobacteria|o__Micrococcales|f__Dermabacteraceae|g__Brachybacterium|s__Brachybacterium_SGB69231|t__SGB69231
11	SGB_1235	D-12.28.fa	/shares/CIBIO-Storage/CM/scratch/users/fabio.cumbo/MetaRefSGB_clustering/Sep19_ref/bins/GCA_000225825.fna	0.0178252	k__Bacteria|p__Actinobacteria|c__Actinobacteria|o__Micrococcales|f__Dermabacteraceae|g__Brachybacterium|s__Brachybacterium_squillarum|t__SGB34201
33	SGB_632	MASTER_WP4_CSIC_2__P2259__bin.2.fa	/shares/CIBIO-Storage/CM/scratch/users/fabio.cumbo/MetaRefSGB_clustering/Sep19_ref/bins/GCA_001908945.fna	0.0199253	k__Bacteria|p__Actinobacteria|c__Actinobacteria|o__Micrococcales|f__Dermacoccaceae|g__Dermacoccus|s__Dermacoccus_nishinomiyaensis|t__SGB16007
19	SGB_1	AlvarezOrdonezA_xxxx__Q02-12__bin.39.fa	/shares/CIBIO-Storage/CM/scratch/users/fabio.cumbo/MetaRefSGB_clustering/Oct19/bins/ParksDH_2017__UBA7490.fna	0.0160586	k__Bacteria|p__Actinobacteria|c__Actinobacteria|o__Micrococcales|f__Intrasporangiaceae|g__Janibacter|s__Janibacter_melonis|t__SGB16015
35	SGB_1968	MASTER_WP4_TEAGASC_1__TGS04-10__bin.23.fa	/shares/CIBIO-Storage/CM/scratch/databases/MetaRefSGB/utils/furnace/Sep20/bins/WolfeBE_2014__mgm4524487__bin.8.fna	0.00763299	k__Bacteria|p__Actinobacteria|c__Actinobacteria|o__Micrococcales|f__Microbacteriaceae|g__Agrococcus|s__Agrococcus_casei|t__SGB16940
11	SGB_2753	MASTER_WP4_CSIC_2__P2433__bin.17.fa	/shares/CIBIO-Storage/CM/scratch/users/fabio.cumbo/MetaRefSGB_clustering/Sep19_ref/bins/GCA_000710345.fna	0.00920954	k__Bacteria|p__Actinobacteria|c__Actinobacteria|o__Micrococcales|f__Microbacteriaceae|g__Curtobacterium|s__Curtobacterium_sp_S6|t__SGB34809
12	SGB_5087	MASTER_WP4_TEAGASC_1__TGS04-28__bin.25.fa	GCA_900163665.fna	0.0150866	k__Bacteria|p__Actinobacteria|c__Actinobacteria|o__Micrococcales|f__Microbacteriaceae|g__Frigoribacterium|s__Frigoribacterium_sp_JB110|t__SGB16938
22	SGB_5900	MASTER_WP4_TEAGASC_1__TGS04-30__bin.22.fa	/shares/CIBIO-Storage/CM/scratch/databases/MetaRefSGB/utils/furnace/Nov20/bins/WalshAM_2020__mgm4524505.3.hiseq_unpaired__bin.1.fna	0.0104665	k__Bacteria|p__Actinobacteria|c__Actinobacteria|o__Micrococcales|f__Microbacteriaceae|g__Microbacterium|s__Microbacterium_gubbeenense|t__SGB34904
16	SGB_177	MASTER_WP4_TEAGASC_1__TGS06-09__bin.6.fa	GCA_001426835.fna	0.0192128	k__Bacteria|p__Actinobacteria|c__Actinobacteria|o__Micrococcales|f__Microbacteriaceae|g__Microbacterium|s__Microbacterium_oxydans|t__SGB16874
47	SGB_256	S-13.4.fa	16913/OhJ_2014__MET0224__bin.4.fa	0.0220766	k__Bacteria|p__Actinobacteria|c__Actinobacteria|o__Micrococcales|f__Microbacteriaceae|g__Microbacterium|s__Microbacterium_SGB16913|t__SGB16913
28	SGB_56	MASTER_WP4_TEAGASC_1__TGS15-01__bin.60.fa	/shares/CIBIO-Storage/CM/scratch/users/fabio.cumbo/MetaRefSGB_clustering/Sep19_ref/bins/GCA_900014995.fna	0.0166117	k__Bacteria|p__Actinobacteria|c__Actinobacteria|o__Micrococcales|f__Microbacteriaceae|g__Pseudoclavibacter|s__Pseudoclavibacter_helvolus|t__SGB34900
15	SGB_1471	MASTER_WP4_TEAGASC_1__TGS12-05__bin.9.fa	GCA_002332245.fna	0.0054802	k__Bacteria|p__Actinobacteria|c__Actinobacteria|o__Micrococcales|f__Micrococcaceae|g__Arthrobacter|s__Arthrobacter_rhombi|t__SGB16742
28	SGB_133	MASTER_WP4_TEAGASC_1__TGS08-29__bin.45.fa	/shares/CIBIO-Storage/CM/scratch/databases/MetaRefSGB/utils/furnace/Sep20/bins/Macori_2019__R33_S63__bin.5.fna	0.0120528	k__Bacteria|p__Actinobacteria|c__Actinobacteria|o__Micrococcales|f__Micrococcaceae|g__Glutamicibacter|s__Glutamicibacter_arilaitensis|t__SGB16749
29	SGB_465	AlvarezOrdonezA_xxxx__Q04-05__bin.13.fa	/shares/CIBIO-Storage/CM/scratch/databases/MetaRefSGB/utils/furnace/Dec19_msh/bins/GCA_003514975.fna	0.0123487	k__Bacteria|p__Actinobacteria|c__Actinobacteria|o__Micrococcales|f__Micrococcaceae|g__Glutamicibacter|s__Glutamicibacter_sp_BW77|t__SGB16746
77	SGB_52	MASTER_WP4_TEAGASC_1__TGS07-12__bin.3.fa	GCA_002295155.fna	0.0182342	k__Bacteria|p__Actinobacteria|c__Actinobacteria|o__Micrococcales|f__Micrococcaceae|g__Kocuria|s__Kocuria_carniphila|t__SGB16672
90	SGB_11	MASTER_WP4_TEAGASC_1__TGS01-11__bin.12.fa	/shares/CIBIO-Storage/CM/scratch/users/fabio.cumbo/MetaRefSGB_clustering/Sep19_ref/bins/GCA_900008265.fna	0.0150338	k__Bacteria|p__Actinobacteria|c__Actinobacteria|o__Micrococcales|f__Micrococcaceae|g__Kocuria|s__Kocuria_palustris|t__SGB16663
111	SGB_156	MASTER_WP4_UNINA_2__N-20__bin.3.fa	/shares/CIBIO-Storage/CM/scratch/users/fabio.cumbo/MetaRefSGB_clustering/Sep19_ref/bins/GCA_001408335.fna	0.0102298	k__Bacteria|p__Actinobacteria|c__Actinobacteria|o__Micrococcales|f__Micrococcaceae|g__Kocuria|s__Kocuria_salsicia|t__SGB16669
24	SGB_209	MASTER_WP4_CSIC_2__P2428__bin.28.fa	/shares/CIBIO-Storage/CM/scratch/databases/MetaRefSGB/utils/furnace/Sep20/bins/WolfeBE_2014__mgm4524491__bin.6.fna	0.0055427	k__Bacteria|p__Actinobacteria|c__Actinobacteria|o__Micrococcales|f__Micrococcaceae|g__Kocuria|s__Kocuria_SGB69238|t__SGB69238
16	SGB_33	A-12.28.fa	/shares/CIBIO-Storage/CM/scratch/users/fabio.cumbo/MetaRefSGB_clustering/Sep19_ref/bins/GCA_900014985.fna	0.00769202	k__Bacteria|p__Actinobacteria|c__Actinobacteria|o__Micrococcales|f__Micrococcaceae|g__Kocuria|s__Kocuria_varians|t__SGB35116
11	SGB_227	V-12.13.fa	/shares/CIBIO-Storage/CM/scratch/users/fabio.cumbo/MetaRefSGB_clustering/Jun19_ref/bins/GCA_900452945.fna	0.015465	k__Bacteria|p__Actinobacteria|c__Actinobacteria|o__Micrococcales|f__Micrococcaceae|g__Micrococcus|s__Micrococcus_luteus|t__SGB16676
10	SGB_1296	MASTER_WP4_TEAGASC_1__TGS09-O__bin.68.fa	GCA_001483765.fna	0.0123673	k__Bacteria|p__Actinobacteria|c__Actinobacteria|o__Micrococcales|f__Micrococcaceae|g__Nesterenkonia|s__Nesterenkonia_jeotgali|t__SGB16660
12	SGB_723	MASTER_WP4_TEAGASC_1__TGS09-12__bin.38.fa	/shares/CIBIO-Storage/CM/scratch/users/fabio.cumbo/MetaRefSGB_clustering/Sep19_ref/bins/GCA_900609065.fna	0.0351106	k__Bacteria|p__Actinobacteria|c__Actinobacteria|o__Micrococcales|f__Micrococcaceae|g__Pseudarthrobacter|s__Pseudarthrobacter_sp_T11b|t__SGB35079
31	SGB_40	MASTER_WP4_FFoQSI_3__VB02-22__bin.7.fa	/shares/CIBIO-Storage/CM/scratch/databases/MetaRefSGB/utils/furnace/Sep20/bins/MilaniC_2019__SRR7587240__bin.1.fna	0.0156647	k__Bacteria|p__Actinobacteria|c__Actinobacteria|o__Micrococcales|f__Micrococcaceae|g__Rothia|s__Rothia_kristinae|t__SGB16673
39	SGB_577	MASTER_WP4_CSIC_2__P2273__bin.4.fa	/shares/CIBIO-Storage/CM/scratch/users/fabio.cumbo/MetaRefSGB_clustering/Sep19_ref/bins/GCA_000425285.fna	0.00863481	k__Bacteria|p__Actinobacteria|c__Actinobacteria|o__Propionibacteriales|f__Propionibacteriaceae|g__Acidipropionibacterium|s__Acidipropionibacterium_jensenii|t__SGB35146
14	SGB_28	MASTER_WP4_TEAGASC_1__TGS03-10__bin.16.fa	GCA_001812235.fna	0.000508006	k__Bacteria|p__Actinobacteria|c__Actinobacteria|o__Propionibacteriales|f__Propionibacteriaceae|g__Cutibacterium|s__Cutibacterium_acnes|t__SGB16955
19	SGB_8	N-09.28.fa	/shares/CIBIO-Storage/CM/scratch/users/fabio.cumbo/MetaRefSGB_clustering/Jun19_ref/bins/GCA_900087655.fna	0.010352	k__Bacteria|p__Actinobacteria|c__Actinobacteria|o__Propionibacteriales|f__Propionibacteriaceae|g__Propionibacterium|s__Propionibacterium_freudenreichii|t__SGB15904
16	SGB_474	MASTER_WP4_FFoQSI_1__KM-2D__bin.28.fa	GCA_900143625.fna	0.00897132	k__Bacteria|p__Actinobacteria|c__Actinobacteria|o__Streptosporangiales|f__Nocardiopsaceae|g__Nocardiopsis|s__Nocardiopsis_sp_JB363|t__SGB16395
10	SGB_6049	MASTER_WP4_FFoQSI_3__VB09-10__bin.4.fa	/shares/CIBIO-Storage/CM/scratch/databases/MetaRefSGB/utils/furnace/Sep20/bins/WolfeBE_2014__mgm4524487__bin.3.fna	0.0189862	k__Bacteria|p__Actinobacteria|c__CFGB10328|o__OFGB10328|f__FGB10328|g__GGB49332|s__GGB49332_SGB69233|t__SGB69233
58	SGB_1828	MASTER_WP4_TEAGASC_1__TGS04-06__bin.8.fa	/shares/CIBIO-Storage/CM/scratch/databases/MetaRefSGB/utils/furnace/Sep20/bins/WolfeBE_2014__mgm4524502__bin.1.fna	0.00607422	k__Bacteria|p__Actinobacteria|c__CFGB10515|o__OFGB10515|f__FGB10515|g__GGB48227|s__GGB48227_SGB66234|t__SGB66234
20	SGB_63	MASTER_WP4_TEAGASC_1__TGS14-30__bin.38.fa	/shares/CIBIO-Storage/CM/scratch/databases/MetaRefSGB/utils/furnace/Sep20/bins/Macori_2019__R7_S9__bin.6.fna	0.00405078	k__Bacteria|p__Actinobacteria|c__CFGB10515|o__OFGB10515|f__FGB10515|g__GGB48227|s__GGB48227_SGB69236|t__SGB69236
73	SGB_159	MASTER_WP4_FFoQSI_1__VB-16-M13__bin.18.fa	/shares/CIBIO-Storage/CM/scratch/databases/MetaRefSGB/utils/furnace/Sep20/bins/WolfeBE_2014__mgm4524500__bin.4.fna	0.0137737	k__Bacteria|p__Actinobacteria|c__CFGB22532|o__OFGB22532|f__FGB22532|g__GGB42949|s__GGB42949_SGB60172|t__SGB60172
50	SGB_70	MASTER_WP4_TEAGASC_1__TGS12-06__bin.24.fa	/shares/CIBIO-Storage/CM/scratch/databases/MetaRefSGB/utils/furnace/Nov20/bins/WalshAM_2020__mgm4675691.3.hiseq_unpaired__bin.6.fna	0.033399	k__Bacteria|p__Actinobacteria|c__CFGB22911|o__OFGB22911|f__FGB22911|g__GGB52421|s__GGB52421_SGB73284|t__SGB73284
15	SGB_32	A-12.24.fa	/shares/CIBIO-Storage/CM/scratch/databases/MetaRefSGB/utils/furnace/Sep20/bins/MilaniC_2019__SRR7587240__bin.19.fna	0.0149024	k__Bacteria|p__Actinobacteria|c__CFGB23383|o__OFGB23383|f__FGB23383|g__GGB49338|s__GGB49338_SGB69239|t__SGB69239
40	SGB_1818	MASTER_WP4_TEAGASC_1__TGS04-30__bin.4.fa	/shares/CIBIO-Storage/CM/scratch/databases/MetaRefSGB/utils/furnace/Sep20/bins/WolfeBE_2014__mgm4524487__bin.1.fna	0.00980554	k__Bacteria|p__Actinobacteria|c__CFGB47577|o__OFGB47577|f__FGB47577|g__GGB49272|s__GGB49272_SGB69136|t__SGB69136
100	SGB_153	AlvarezOrdonezA_xxxx__Q02-13__bin.21.fa	/shares/CIBIO-Storage/CM/scratch/users/fabio.cumbo/MetaRefSGB_clustering/Jun19_ref/bins/GCA_003535875.fna	0.0170745	k__Bacteria|p__Actinobacteria|c__CFGB5342|o__OFGB5342|f__FGB5342|g__GGB15717|s__GGB15717_SGB23955|t__SGB23955
18	SGB_3869	MASTER_WP4_TEAGASC_1__TGS13-06__bin.32.fa	/shares/CIBIO-Storage/CM/scratch/databases/MetaRefSGB/utils/furnace/Sep20/bins/WolfeBE_2014__mgm4524502__bin.4.fna	0.0148082	k__Bacteria|p__Bacteroidetes|c__CFGB2284|o__OFGB2284|f__FGB2284|g__GGB49493|s__GGB49493_SGB69432|t__SGB69432
24	SGB_581	MASTER_WP4_TEAGASC_1__TGS02-11__bin.25.fa	GCA_900108115.fna	0.0253866	k__Bacteria|p__Bacteroidetes|c__Flavobacteriia|o__Flavobacteriales|f__Flavobacteriaceae|g__Chryseobacterium|s__Chryseobacterium_bovis|t__SGB2548
14	SGB_1048	MASTER_WP4_TEAGASC_1__TGS02-12__bin.11.fa	/shares/CIBIO-Storage/CM/scratch/users/fabio.cumbo/MetaRefSGB_clustering/Sep19_ref/bins/GCA_003729975.fna	0.0220197	k__Bacteria|p__Bacteroidetes|c__Flavobacteriia|o__Flavobacteriales|f__Flavobacteriaceae|g__Chryseobacterium|s__Chryseobacterium_haifense|t__SGB2641
16	SGB_18	MASTER_WP4_UNINA_2__F-22__bin.18.fa	GCA_001587395.fna	0.00909404	k__Bacteria|p__Firmicutes|c__Bacilli|o__Bacillales|f__Bacillaceae|g__Geobacillus|s__Geobacillus_stearothermophilus|t__SGB8344
14	SGB_1785	MASTER_WP4_FFoQSI_1__DC18-08__bin.24.fa	/shares/CIBIO-Storage/CM/scratch/databases/MetaRefSGB/utils/furnace/Sep20/bins/Leech2019__FS16_2017__bin.4.fna	0.0150443	k__Bacteria|p__Firmicutes|c__Bacilli|o__Bacillales|f__Planococcaceae|g__Kurthia|s__Kurthia_gibsonii|t__SGB7515
23	SGB_996	MASTER_WP4_TEAGASC_1__TGS11-05__bin.39.fa	/shares/CIBIO-Storage/CM/scratch/users/fabio.cumbo/MetaRefSGB_clustering/Sep19_ref/bins/GCA_000425845.fna	0.0168905	k__Bacteria|p__Firmicutes|c__Bacilli|o__Bacillales|f__Staphylococcaceae|g__Jeotgalicoccus|s__Jeotgalicoccus_psychrophilus|t__SGB29719
57	SGB_575	O-11.9.fa	/shares/CIBIO-Storage/CM/scratch/users/fabio.cumbo/MetaRefSGB_clustering/Jun19_ref/bins/GCA_003259685.fna	0.0068817	k__Bacteria|p__Firmicutes|c__Bacilli|o__Bacillales|f__Staphylococcaceae|g__Macrococcus|s__Macrococcus_caseolyticus|t__SGB7869
10	SGB_805	MASTER_WP4_CSIC_2__P2475__bin.11.fa	/shares/CIBIO-Storage/CM/scratch/users/fabio.cumbo/MetaRefSGB_clustering/Jun19_ref/bins/GCA_003030225.fna	0.0005203	k__Bacteria|p__Firmicutes|c__Bacilli|o__Bacillales|f__Staphylococcaceae|g__Staphylococcus|s__Staphylococcus_aureus|t__SGB7852
257	SGB_29	MASTER_WP4_UNINA_2__V-29__bin.17.fa	/shares/CIBIO-Storage/CM/scratch/databases/MetaRefSGB/utils/furnace/Nov20/bins/WalshAM_2020__mgm4675679.3.hiseq_unpaired__bin.3.fna	0.00762562	k__Bacteria|p__Firmicutes|c__Bacilli|o__Bacillales|f__Staphylococcaceae|g__Staphylococcus|s__Staphylococcus_equorum|t__SGB7843
58	SGB_1059	MASTER_WP4_FFoQSI_1__DC18-F-BR__bin.8.fa	GCA_001651365.fna	0.00331442	k__Bacteria|p__Firmicutes|c__Bacilli|o__Bacillales|f__Staphylococcaceae|g__Staphylococcus|s__Staphylococcus_saprophyticus|t__SGB7848
12	SGB_6960	MASTER_WP4_TEAGASC_1__TGS04-06__bin.41.fa	/shares/CIBIO-Storage/CM/scratch/users/fabio.cumbo/MetaRefSGB_clustering/Jun19_ref/bins/GCA_003041615.fna	0.0107103	k__Bacteria|p__Firmicutes|c__Bacilli|o__Bacillales|f__Staphylococcaceae|g__Staphylococcus|s__Staphylococcus_vitulinus|t__SGB7820
14	SGB_1397	MASTER_WP4_CSIC_2__P2336__bin.25.fa	/shares/CIBIO-Storage/CM/scratch/users/fabio.cumbo/MetaRefSGB_clustering/Sep19_ref/bins/GCA_001719605.fna	0.0253785	k__Bacteria|p__Firmicutes|c__Bacilli|o__Lactobacillales|f__Aerococcaceae|g__Aerococcus|s__Aerococcus_urinaeequi|t__SGB7897
25	SGB_5686	MASTER_WP4_FFoQSI_1__VB-16-M14__bin.2.fa	/shares/CIBIO-Storage/CM/scratch/users/fabio.cumbo/MetaRefSGB_clustering/Jun19_ref/bins/GCA_003521095.fna	0.00731875	k__Bacteria|p__Firmicutes|c__Bacilli|o__Lactobacillales|f__Aerococcaceae|g__Facklamia|s__Facklamia_tabacinasalis|t__SGB25051
25	SGB_1982	MASTER_WP4_FFoQSI_1__VB-16-M13__bin.21.fa	GCA_900109085.fna	0.0132962	k__Bacteria|p__Firmicutes|c__Bacilli|o__Lactobacillales|f__Carnobacteriaceae|g__Alkalibacterium|s__Alkalibacterium_gilvum|t__SGB7879
14	SGB_2014	MASTER_WP4_TEAGASC_1__TGS08-11__bin.6.fa	GCA_900163775.fna	0.0183802	k__Bacteria|p__Firmicutes|c__Bacilli|o__Lactobacillales|f__Carnobacteriaceae|g__Marinilactibacillus|s__Marinilactibacillus_psychrotolerans|t__SGB7876
18	SGB_1507	MASTER_WP4_CSIC_1__P2238_73323__bin.7.fa	/shares/CIBIO-Storage/CM/scratch/databases/MetaRefSGB/utils/furnace/Jan20/bins/ShaoY_2019__b8b17db2-7ae6-11e9-a106-68b59976a384__bin.9.fna	0.003239	k__Bacteria|p__Firmicutes|c__Bacilli|o__Lactobacillales|f__Enterococcaceae|g__Enterococcus|s__Enterococcus_faecalis|t__SGB7962
10	SGB_2327	MASTER_WP4_CSIC_2__P2318__bin.41.fa	/shares/CIBIO-Storage/CM/scratch/databases/MetaRefSGB/utils/furnace/Jan20/bins/ShaoY_2019__a9b4ab86-7ae6-11e9-a106-68b59976a384__bin.7.fna	0.0021484	k__Bacteria|p__Firmicutes|c__Bacilli|o__Lactobacillales|f__Enterococcaceae|g__Enterococcus|s__Enterococcus_faecium|t__SGB7967
17	SGB_882	MASTER_WP4_CSIC_2__P2620__bin.6.fa	/shares/CIBIO-Storage/CM/scratch/databases/MetaRefSGB/utils/furnace/Jan20/bins/ShaoY_2019__SID95c71f46-7ae6-11e9-a106-68b59976a384__bin.7.fna	0.0149706	k__Bacteria|p__Firmicutes|c__Bacilli|o__Lactobacillales|f__Enterococcaceae|g__Enterococcus|s__Enterococcus_italicus|t__SGB7973
31	SGB_102	AlvarezOrdonezA_xxxx__Q05-22__bin.4.fa	/shares/CIBIO-Storage/CM/scratch/databases/MetaRefSGB/utils/furnace/Sep20/bins/Leech2019__FS16_2017__bin.3.fna	0.0150549	k__Bacteria|p__Firmicutes|c__Bacilli|o__Lactobacillales|f__Enterococcaceae|g__Tetragenococcus|s__Tetragenococcus_halophilus|t__SGB7926
14	SGB_1853	MASTER_WP4_CSIC_1__P241_76492__bin.15.fa	/shares/CIBIO-Storage/CM/scratch/users/fabio.cumbo/MetaRefSGB_clustering/Sep19_ref/bins/GCA_003795145.fna	0.01104	k__Bacteria|p__Firmicutes|c__Bacilli|o__Lactobacillales|f__Enterococcaceae|g__Tetragenococcus|s__Tetragenococcus_koreensis|t__SGB29882
56	SGB_1886	MASTER_WP4_CSIC_2__P2428__bin.26.fa	/shares/CIBIO-Storage/CM/scratch/users/fabio.cumbo/MetaRefSGB_clustering/Jun19_ref/bins/GCA_003346095.fna	0.00270602	k__Bacteria|p__Firmicutes|c__Bacilli|o__Lactobacillales|f__Lactobacillaceae|g__Lactobacillus|s__Lactobacillus_brevis|t__SGB7196
25	SGB_196	MASTER_WP4_CSIC_2__P2631__bin.11.fa	GCA_000283115.fna	0.0151607	k__Bacteria|p__Firmicutes|c__Bacilli|o__Lactobacillales|f__Lactobacillaceae|g__Lactobacillus|s__Lactobacillus_coryniformis|t__SGB7198
46	SGB_72	MASTER_WP4_UNINA_2__V-26.1__bin.13.fa	/shares/CIBIO-Storage/CM/scratch/databases/MetaRefSGB/utils/furnace/Sep20/bins/Macori_2019__R9_S6__bin.3.fna	0.00828493	k__Bacteria|p__Firmicutes|c__Bacilli|o__Lactobacillales|f__Lactobacillaceae|g__Lactobacillus|s__Lactobacillus_curvatus|t__SGB7249
96	SGB_0	MASTER_WP4_UNINA_2__O-25.1__bin.29.fa	/shares/CIBIO-Storage/CM/scratch/users/fabio.cumbo/MetaRefSGB_clustering/Sep19_ref/bins/GCA_004122955.fna	0.00939011	k__Bacteria|p__Firmicutes|c__Bacilli|o__Lactobacillales|f__Lactobacillaceae|g__Lactobacillus|s__Lactobacillus_delbrueckii|t__SGB7020
13	SGB_549	AlvarezOrdonezA_xxxx__Q07-27__bin.7.fa	/shares/CIBIO-Storage/CM/scratch/databases/MetaRefSGB/utils/furnace/Dec19_msh/bins/GCA_003862285.fna	0.00466474	k__Bacteria|p__Firmicutes|c__Bacilli|o__Lactobacillales|f__Lactobacillaceae|g__Lactobacillus|s__Lactobacillus_diolivorans|t__SGB7225
18	SGB_17	MASTER_WP4_CSIC_1__P2133_73322__bin.1.fa	GCA_000159215.fna	0.00209689	k__Bacteria|p__Firmicutes|c__Bacilli|o__Lactobacillales|f__Lactobacillaceae|g__Lactobacillus|s__Lactobacillus_fermentum|t__SGB7106
82	SGB_1147	MASTER_WP4_UNINA_2__U-22__bin.8.fa	/shares/CIBIO-Storage/CM/scratch/databases/MetaRefSGB/utils/furnace/Nov20/bins/WalshAM_2020__ERR2212276.bertuzzi__bin.1.fna	0.007142	k__Bacteria|p__Firmicutes|c__Bacilli|o__Lactobacillales|f__Lactobacillaceae|g__Lactobacillus|s__Lactobacillus_helveticus|t__SGB7048
10	SGB_646	F-10.11.fa	GCA_001434195.fna	0.0134771	k__Bacteria|p__Firmicutes|c__Bacilli|o__Lactobacillales|f__Lactobacillaceae|g__Lactobacillus|s__Lactobacillus_kefiranofaciens|t__SGB7046
10	SGB_1344	MASTER_WP4_CSIC_2__P2615__bin.29.fa	/shares/CIBIO-Storage/CM/scratch/databases/MetaRefSGB/utils/furnace/Jan20/bins/JovelJ_2016__KEFIR.shotgun__bin.1.fna	0.00341356	k__Bacteria|p__Firmicutes|c__Bacilli|o__Lactobacillales|f__Lactobacillaceae|g__Lactobacillus|s__Lactobacillus_kefiri|t__SGB7221
17	SGB_165	MASTER_WP4_CSIC_2__P2545__bin.12.fa	/shares/CIBIO-Storage/CM/scratch/databases/MetaRefSGB/utils/furnace/Dec19_msh/bins/GCA_005405445.fna	0.0164708	k__Bacteria|p__Firmicutes|c__Bacilli|o__Lactobacillales|f__Lactobacillaceae|g__Lactobacillus|s__Lactobacillus_nenjiangensis|t__SGB49082
41	SGB_545	MASTER_WP4_CSIC_2__P2454__bin.43.fa	GCA_001434145.fna	0.001831	k__Bacteria|p__Firmicutes|c__Bacilli|o__Lactobacillales|f__Lactobacillaceae|g__Lactobacillus|s__Lactobacillus_otakiensis|t__SGB7218
44	SGB_438	MASTER_WP4_CSIC_2__P2581__bin.10.fa	7217/VatanenT_2016__G80150__bin.3.fa	0.00505183	k__Bacteria|p__Firmicutes|c__Bacilli|o__Lactobacillales|f__Lactobacillaceae|g__Lactobacillus|s__Lactobacillus_parabuchneri|t__SGB7217
129	SGB_15	MASTER_WP4_UNINA_2__O-28__bin.5.fa	/shares/CIBIO-Storage/CM/scratch/databases/MetaRefSGB/utils/furnace/Nov20/NEW_BINS/bins/KimCY_2020__KIJ_genome_2500.fna	0.00386677	k__Bacteria|p__Firmicutes|c__Bacilli|o__Lactobacillales|f__Lactobacillaceae|g__Lactobacillus|s__Lactobacillus_paracasei|t__SGB7142
20	SGB_2475	MASTER_WP4_TEAGASC_1__TGS10-09__bin.10.fa	/shares/CIBIO-Storage/CM/scratch/databases/MetaRefSGB/utils/furnace/Sep20/bins/Macori_2019__24_S65__bin.5.fna	0.00112166	k__Bacteria|p__Firmicutes|c__Bacilli|o__Lactobacillales|f__Lactobacillaceae|g__Lactobacillus|s__Lactobacillus_paraplantarum|t__SGB7201
75	SGB_185	MASTER_WP4_TEAGASC_1__TGS14-30__bin.11.fa	/shares/CIBIO-Storage/CM/scratch/users/fabio.cumbo/MetaRefSGB_clustering/Jun19_ref/bins/GCA_002943545.fna	0.00437826	k__Bacteria|p__Firmicutes|c__Bacilli|o__Lactobacillales|f__Lactobacillaceae|g__Lactobacillus|s__Lactobacillus_plantarum|t__SGB7202
12	SGB_430	MASTER_WP4_CSIC_1__P248_76492__bin.10.fa	GCA_001434295.fna	0.00170888	k__Bacteria|p__Firmicutes|c__Bacilli|o__Lactobacillales|f__Lactobacillaceae|g__Lactobacillus|s__Lactobacillus_versmoldensis|t__SGB7231
17	SGB_10	U-01.22.fa	/shares/CIBIO-Storage/CM/scratch/users/fabio.cumbo/MetaRefSGB_clustering/Jun19_ref/bins/GCA_003533255.fna	0.00893977	k__Bacteria|p__Firmicutes|c__Bacilli|o__Lactobacillales|f__Lactobacillaceae|g__Pediococcus|s__Pediococcus_parvulus|t__SGB7180
12	SGB_1743	MASTER_WP4_CSIC_2__P2560__bin.10.fa	/shares/CIBIO-Storage/CM/scratch/users/fabio.cumbo/MetaRefSGB_clustering/Jun19_ref/bins/GCA_003535895.fna	0.00535584	k__Bacteria|p__Firmicutes|c__Bacilli|o__Lactobacillales|f__Leuconostocaceae|g__Leuconostoc|s__Leuconostoc_citreum|t__SGB7122
33	SGB_35	MASTER_WP4_UNINA_2__V-28__bin.4.fa	/shares/CIBIO-Storage/CM/scratch/databases/MetaRefSGB/utils/furnace/Sep20/bins/Leech2019__FS16_2017__bin.7.fna	0.0123627	k__Bacteria|p__Firmicutes|c__Bacilli|o__Lactobacillales|f__Leuconostocaceae|g__Leuconostoc|s__Leuconostoc_lactis|t__SGB7121
138	SGB_77	MASTER_WP4_CSIC_2__P2545__bin.13.fa	/shares/CIBIO-Storage/CM/scratch/users/fabio.cumbo/MetaRefSGB_clustering/Sep19_ref/bins/GCA_001541125.fna	0.0153524	k__Bacteria|p__Firmicutes|c__Bacilli|o__Lactobacillales|f__Leuconostocaceae|g__Leuconostoc|s__Leuconostoc_mesenteroides|t__SGB7126
97	SGB_795	MASTER_WP4_TEAGASC_1__TGS08-22__bin.2.fa	/shares/CIBIO-Storage/CM/scratch/databases/MetaRefSGB/utils/furnace/Sep20/bins/Macori_2019__1_S69__bin.2.fna	0.0013039	k__Bacteria|p__Firmicutes|c__Bacilli|o__Lactobacillales|f__Leuconostocaceae|g__Leuconostoc|s__Leuconostoc_pseudomesenteroides|t__SGB7124
324	SGB_92	AlvarezOrdonezA_xxxx__Q05-21__bin.5.fa	/shares/CIBIO-Storage/CM/scratch/databases/MetaRefSGB/utils/furnace/zoe/fna/AsnicarF_2020__1302__bin.25.fna	0.00538849	k__Bacteria|p__Firmicutes|c__Bacilli|o__Lactobacillales|f__Streptococcaceae|g__Lactococcus|s__Lactococcus_lactis|t__SGB7984
463	SGB_73	MASTER_WP4_CSIC_2__P2339__bin.4.fa	/shares/CIBIO-Storage/CM/scratch/users/fabio.cumbo/MetaRefSGB_clustering/Jun19_ref/bins/GCA_001456775.fna	0.00994182	k__Bacteria|p__Firmicutes|c__Bacilli|o__Lactobacillales|f__Streptococcaceae|g__Lactococcus|s__Lactococcus_lactis|t__SGB7985
17	SGB_5	AlvarezOrdonezA_xxxx__Q07-20__bin.5.fa	/shares/CIBIO-Storage/CM/scratch/databases/MetaRefSGB/utils/furnace/Nov20/NEW_BINS/bins/YoungblutND_2020__wild_sample_2__metabat2_low_PE.002.fna	0.0168734	k__Bacteria|p__Firmicutes|c__Bacilli|o__Lactobacillales|f__Streptococcaceae|g__Lactococcus|s__Lactococcus_piscium|t__SGB7987
54	SGB_151	AlvarezOrdonezA_xxxx__Q02-26__bin.7.fa	GCA_002310475.fna	0.0112864	k__Bacteria|p__Firmicutes|c__Bacilli|o__Lactobacillales|f__Streptococcaceae|g__Lactococcus|s__Lactococcus_raffinolactis|t__SGB7989
61	SGB_1076	MASTER_WP4_FFoQSI_3__VB09-27__bin.3.fa	/shares/CIBIO-Storage/CM/scratch/databases/MetaRefSGB/utils/furnace/Sep20/bins/Macori_2019__36_S15__bin.1.fna	0.0134722	k__Bacteria|p__Firmicutes|c__Bacilli|o__Lactobacillales|f__Streptococcaceae|g__Lactococcus|s__Lactococcus_raffinolactis|t__SGB7991
17	SGB_1275	E-01.30.fa	GCA_900094105.fna	0.0108615	k__Bacteria|p__Firmicutes|c__Bacilli|o__Lactobacillales|f__Streptococcaceae|g__Streptococcus|s__Streptococcus_gallolyticus|t__SGB8018
23	SGB_181	MASTER_WP4_UNINA_2__V-24__bin.6.fa	GCA_001983285.fna	0.016623	k__Bacteria|p__Firmicutes|c__Bacilli|o__Lactobacillales|f__Streptococcaceae|g__Streptococcus|s__Streptococcus_parauberis|t__SGB8228
12	SGB_885	MASTER_WP4_UNINA_2__M-20__bin.5.fa	/shares/CIBIO-Storage/CM/scratch/databases/MetaRefSGB/utils/furnace/Sep20/bins/WalshAM_2017__ERR1981167__bin.1.fna	0.0201019	k__Bacteria|p__Firmicutes|c__Bacilli|o__Lactobacillales|f__Streptococcaceae|g__Streptococcus|s__Streptococcus_suis|t__SGB29821
362	SGB_12	AlvarezOrdonezA_xxxx__Q07-25__bin.2.fa	GCA_001867245.fna	0.00259692	k__Bacteria|p__Firmicutes|c__Bacilli|o__Lactobacillales|f__Streptococcaceae|g__Streptococcus|s__Streptococcus_thermophilus|t__SGB8002
47	SGB_16	F-11.44.fa	10707/OhJ_2014__MET0231__bin.5.fa	0.0196017	k__Bacteria|p__Proteobacteria|c__Alphaproteobacteria|o__Rhodobacterales|f__Rhodobacteraceae|g__Paracoccus|s__Paracoccus_haeundaensis|t__SGB10707
19	SGB_5769	MASTER_WP4_FFoQSI_1__VB-09-BD__bin.9.fa	/shares/CIBIO-Storage/CM/scratch/databases/MetaRefSGB/utils/furnace/Nov20/bins/WalshAM_2020__mgm4524486.3.hiseq_unpaired__bin.1.fna	0.014585	k__Bacteria|p__Proteobacteria|c__CFGB15127|o__OFGB15127|f__FGB15127|g__GGB49922|s__GGB49922_SGB69917|t__SGB69917
18	SGB_819	MASTER_WP4_TEAGASC_1__TGS06-22__bin.4.fa	/shares/CIBIO-Storage/CM/scratch/databases/MetaRefSGB/utils/furnace/Sep20/bins/WolfeBE_2014__mgm4524483__bin.7.fna	0.00882976	k__Bacteria|p__Proteobacteria|c__Gammaproteobacteria|o__Alteromonadales|f__Pseudoalteromonadaceae|g__Pseudoalteromonas|s__Pseudoalteromonas_nigrifaciens|t__SGB13904
21	SGB_778	MASTER_WP4_CSIC_1__P2235_73323__bin.22.fa	GCA_001576395.fna	0.00409937	k__Bacteria|p__Proteobacteria|c__Gammaproteobacteria|o__Enterobacterales|f__Enterobacteriaceae|g__Escherichia|s__Escherichia_coli|t__SGB10068
16	SGB_281	AlvarezOrdonezA_xxxx__Q02-30__bin.22.fa	/shares/CIBIO-Storage/CM/scratch/databases/MetaRefSGB/utils/furnace/Nov20/NEW_BINS/bins/KimCY_2020__KIJ_genome_17404.fna	0.00607083	k__Bacteria|p__Proteobacteria|c__Gammaproteobacteria|o__Enterobacterales|f__Enterobacteriaceae|g__Raoultella|s__Raoultella_ornithinolytica|t__SGB10124
12	SGB_278	AlvarezOrdonezA_xxxx__Q02-29__bin.13.fa	/shares/CIBIO-Storage/CM/scratch/users/fabio.cumbo/MetaRefSGB_clustering/Sep19_ref/bins/GCA_004328605.fna	0.0182402	k__Bacteria|p__Proteobacteria|c__Gammaproteobacteria|o__Enterobacterales|f__Hafniaceae|g__Hafnia|s__Hafnia_alvei|t__SGB10209
14	SGB_305	AlvarezOrdonezA_xxxx__Q07-21__bin.4.fa	/shares/CIBIO-Storage/CM/scratch/databases/MetaRefSGB/utils/furnace/Sep20/bins/Macori_2019__R36_S72__bin.1.fna	0.00399931	k__Bacteria|p__Proteobacteria|c__Gammaproteobacteria|o__Enterobacterales|f__Hafniaceae|g__Hafnia|s__Hafnia_paralvei|t__SGB10207
15	SGB_304	AlvarezOrdonezA_xxxx__Q04-26__bin.2.fa	/shares/CIBIO-Storage/CM/scratch/users/fabio.cumbo/MetaRefSGB_clustering/Sep19_ref/bins/GCA_003602055.fna	0.00930564	k__Bacteria|p__Proteobacteria|c__Gammaproteobacteria|o__Enterobacterales|f__Yersiniaceae|g__Rahnella|s__Rahnella_inusitata|t__SGB31286
23	SGB_65	MASTER_WP4_CSIC_2__P2475__bin.3.fa	/shares/CIBIO-Storage/CM/scratch/databases/MetaRefSGB/utils/furnace/Jan20/bins/ChuDM_2017__NCS-076-Stool-infant_microbiome__bin.6.fna	0.00920555	k__Bacteria|p__Proteobacteria|c__Gammaproteobacteria|o__Enterobacterales|f__Yersiniaceae|g__Serratia|s__Serratia_liquefaciens|t__SGB10256
11	SGB_4031	MASTER_WP4_CSIC_2__P2441__bin.19.fa	/shares/CIBIO-Storage/CM/scratch/users/fabio.cumbo/MetaRefSGB_clustering/Jun19_ref/bins/GCA_900456965.fna	0.0134673	k__Bacteria|p__Proteobacteria|c__Gammaproteobacteria|o__Enterobacterales|f__Yersiniaceae|g__Serratia|s__Serratia_proteamaculans|t__SGB10258
46	SGB_339	AlvarezOrdonezA_xxxx__Q04-06__bin.14.fa	/shares/CIBIO-Storage/CM/scratch/users/fabio.cumbo/MetaRefSGB_clustering/Sep19_ref/bins/GCA_000821045.fna	0.0289191	k__Bacteria|p__Proteobacteria|c__Gammaproteobacteria|o__Oceanospirillales|f__Halomonadaceae|g__Chromohalobacter|s__Chromohalobacter_japonicus|t__SGB11855
14	SGB_188	MASTER_WP4_TEAGASC_1__TGS14-22__bin.8.fa	GCA_002286955.fna	0.00647186	k__Bacteria|p__Proteobacteria|c__Gammaproteobacteria|o__Oceanospirillales|f__Halomonadaceae|g__Halomonas|s__Halomonas_alkaliphila|t__SGB11826
14	SGB_5813	MASTER_WP4_FFoQSI_3__VB09-29__bin.48.fa	/shares/CIBIO-Storage/CM/scratch/databases/MetaRefSGB/utils/furnace/Nov20/bins/WalshAM_2020__mgm4524502.3.hiseq_unpaired__bin.4.fna	0.00760722	k__Bacteria|p__Proteobacteria|c__Gammaproteobacteria|o__Oceanospirillales|f__Halomonadaceae|g__Halomonas|s__Halomonas_SGB69225|t__SGB69225
32	SGB_84	MASTER_WP4_UNINA_2__N-20__bin.5.fa	GCA_001278715.fna	0.0197694	k__Bacteria|p__Proteobacteria|c__Gammaproteobacteria|o__Pseudomonadales|f__Moraxellaceae|g__Acinetobacter|s__Acinetobacter_albensis|t__SGB10396
27	SGB_883	MASTER_WP4_CSIC_2__P2426__bin.1.fa	GCA_001425285.fna	0.0180408	k__Bacteria|p__Proteobacteria|c__Gammaproteobacteria|o__Pseudomonadales|f__Moraxellaceae|g__Acinetobacter|s__Acinetobacter_guillouiae|t__SGB10380
48	SGB_67	G-02.3.33.fa	/shares/CIBIO-Storage/CM/scratch/databases/MetaRefSGB/utils/furnace/Jan20/bins/ShaoY_2019__SID78236508-7ae6-11e9-a106-68b59976a384__bin.7.fna	0.0218147	k__Bacteria|p__Proteobacteria|c__Gammaproteobacteria|o__Pseudomonadales|f__Moraxellaceae|g__Acinetobacter|s__Acinetobacter_johnsonii|t__SGB10398
14	SGB_247	MASTER_WP4_TEAGASC_1__TGS12-12__bin.54.fa	GCA_000368165.fna	0.0314775	k__Bacteria|p__Proteobacteria|c__Gammaproteobacteria|o__Pseudomonadales|f__Moraxellaceae|g__Acinetobacter|s__Acinetobacter_lwoffii|t__SGB10405
19	SGB_4053	MASTER_WP4_TEAGASC_1__TGS05-01__bin.30.fa	10439/OhJ_2014__MET0310__bin.21.fa	0.0393922	k__Bacteria|p__Proteobacteria|c__Gammaproteobacteria|o__Pseudomonadales|f__Moraxellaceae|g__Moraxella|s__Moraxella_osloensis|t__SGB10439
14	SGB_87	I-12.16.fa	10439/OhJ_2014__MET0310__bin.21.fa	0.0420866	k__Bacteria|p__Proteobacteria|c__Gammaproteobacteria|o__Pseudomonadales|f__Moraxellaceae|g__Moraxella|s__Moraxella_osloensis|t__SGB10439
33	SGB_172	MASTER_WP4_FFoQSI_3__VB09-01__bin.16.fa	GCA_001606025.fna	0.0243539	k__Bacteria|p__Proteobacteria|c__Gammaproteobacteria|o__Pseudomonadales|f__Moraxellaceae|g__Psychrobacter|s__Psychrobacter_alimentarius|t__SGB10455
10	SGB_731	V-13.4.fa	GCA_000213615.fna	0.0234738	k__Bacteria|p__Proteobacteria|c__Gammaproteobacteria|o__Pseudomonadales|f__Moraxellaceae|g__Psychrobacter|s__Psychrobacter_sp_1501_2011|t__SGB10442
19	SGB_1911	MASTER_WP4_TEAGASC_1__TGS08-10__bin.35.fa	/shares/CIBIO-Storage/CM/scratch/users/fabio.cumbo/MetaRefSGB_clustering/Jun19_ref/bins/GCA_003522395.fna	0.0134085	k__Bacteria|p__Proteobacteria|c__Gammaproteobacteria|o__Pseudomonadales|f__Moraxellaceae|g__Psychrobacter|s__Psychrobacter_sp_L7|t__SGB10449
28	SGB_158	MASTER_WP4_CSIC_2__P2451__bin.6.fa	/shares/CIBIO-Storage/CM/scratch/users/fabio.cumbo/MetaRefSGB_clustering/Oct19/bins/ParksDH_2017__UBA6291.fna	0.0324693	k__Bacteria|p__Proteobacteria|c__Gammaproteobacteria|o__Pseudomonadales|f__Moraxellaceae|g__Psychrobacter|s__Psychrobacter_sp_SHUES1|t__SGB10464
14	SGB_2212	MASTER_WP4_CSIC_1__P252_76492__bin.14.fa	GCA_002883555.fna	0.0105988	k__Bacteria|p__Proteobacteria|c__Gammaproteobacteria|o__Pseudomonadales|f__Pseudomonadaceae|g__Pseudomonas|s__Pseudomonas_fluorescens|t__SGB12127
15	SGB_2099	MASTER_WP4_UNINA_2__V-26.1__bin.18.fa	GCA_002269155.fna	0.0102803	k__Bacteria|p__Proteobacteria|c__Gammaproteobacteria|o__Pseudomonadales|f__Pseudomonadaceae|g__Pseudomonas|s__Pseudomonas_fragi|t__SGB12106
13	SGB_66	MASTER_WP4_TEAGASC_1__TGS02-12__bin.33.fa	/shares/CIBIO-Storage/CM/scratch/users/fabio.cumbo/MetaRefSGB_clustering/Sep19_ref/bins/GCA_003752265.fna	0.0291328	k__Bacteria|p__Proteobacteria|c__Gammaproteobacteria|o__Pseudomonadales|f__Pseudomonadaceae|g__Pseudomonas|s__Pseudomonas_helleri|t__SGB12098
21	SGB_1880	MASTER_WP4_CSIC_1__P248_76492__bin.5.fa	/shares/CIBIO-Storage/CM/scratch/databases/MetaRefSGB/utils/furnace/Sep20/bins/WolfeBE_2014__mgm4524504__bin.3.fna	0.00816337	k__Bacteria|p__Proteobacteria|c__Gammaproteobacteria|o__Pseudomonadales|f__Pseudomonadaceae|g__Pseudomonas|s__Pseudomonas_putida|t__SGB12293
