# Supplementary material for: Microbiome mapping in dairy industry reveals new species and genes for probiotic and bioprotective activities
Source: NPJ Biofilms Microbiomes. 2024 Aug 2;10:67. doi: 10.1038/s41522-024-00541-5 (PMC11297241; doi:10.1038/s41522-024-00541-5)
Supplement: Supplementary file 5 — Supplementary Table 4 [file 41522_2024_541_MOESM5_ESM.xlsx]

## Sheet: Foglio1
Supplementary Table 4. List of the cheesemaking facilities visited. Information about the provenance and the cheese type are reported
Facility_code	Country	Cheese	Production_technology	Use of Starter	Starter species-level composition
1	Spain	Signature cheese	Hard/Semi hard cheese, not smear-ripened	commercial starter culture	composition unknown
2	Spain	PDO Afuega'l Pitu	Soft cheese	commercial starter culture	composition unknown
3	Spain	PDO Afuega'l Pitu	Soft cheese	commercial starter culture	Strep. thermophilus + Lc. lactis
4	Spain	Signature cheese	Soft cheese	commercial starter culture	Strep. thermophilus + Lc. lactis
5	Spain	PDO Afuega'l Pitu	Soft cheese	commercial starter culture	composition unknown
6	Spain	PDO Afuega'l Pitu	Soft cheese	commercial starter culture	Lc. lactis
7	Spain	PDO Afuega'l Pitu	Soft cheese	commercial starter culture	composition unknown
8	Spain	Signature cheese	Hard/Semi hard cheese, not smear-ripened	commercial starter culture	Strep. thermophilus + Lc. lactis + Lb. delbrueckii
9	Spain	Cottage cheese	Soft cheese	commercial starter culture	Strep. thermophilus + Lc. lactis
10	Spain	Signature cheese	Hard/Semi hard cheese, not smear-ripened	commercial starter culture	Lc. lactis + Leuc. mesenteroides + Leuc. pseudomesenteroides
11	Spain	PDO Casín	Hard/Semi hard cheese, not smear-ripened	commercial starter culture	Lc. lactis + Leuconostoc spp. + Lb. helveticus + Lacticaseibacillus paracasei
12	Spain	Signature cheese	Hard/Semi hard cheese, not smear-ripened	commercial starter culture	Strep. thermophilus + Lc. lactis
14	Spain	PDO Gamoneu	Blue cheese	natural whey culture	undefined composition
15	Spain	PDO Gamoneu	Blue cheese	commercial starter culture	Strep. thermophilus + Lc. lactis
16	Spain	PGI Los beyos	Hard/Semi hard cheese, not smear-ripened	commercial starter culture	Strep. thermophilus + Lc. lactis
17	Spain	PDO Gamoneu	Blue cheese	commercial starter culture	Strep. thermophilus + Lc. lactis
18	Spain	PDO Gamoneu	Blue cheese	commercial starter culture	Strep. thermophilus + Lc. lactis
19	Spain	PDO Gamoneu	Blue cheese	commercial starter culture	Strep. thermophilus + Lc. lactis
20	Spain	PDO Gamoneu	Blue cheese	commercial starter culture	Strep. thermophilus + Lc. lactis
21	Spain	PDO Gamoneu	Blue cheese	commercial starter culture	composition unknown
22	Spain	Signature cheese	Hard/Semi hard cheese, not smear-ripened	commercial starter culture	composition unknown
23	Spain	Signature cheese	Hard/Semi hard cheese, not smear-ripened	commercial starter culture	Lc. lactis
25	Spain	PDO Cabrales	Hard/Semi hard cheese, not smear-ripened	commercial starter culture	Lc. lactis + Penicillium roqueforti
26	Spain	PDO Cabrales	Hard/Semi hard cheese, not smear-ripened	commercial starter culture	composition unknown
28	Spain	Signature cheese	Hard/Semi hard cheese, not smear-ripened	commercial starter culture	Strep. thermophilus + Lc. lactis
29	Spain	Signature cheese	Hard/Semi hard cheese, not smear-ripened	commercial starter culture	Strep. thermophilus + Lc. lactis
31	Spain	PDO Casín	Hard/Semi hard cheese, not smear-ripened	commercial starter culture	composition unknown
32	Spain	PDO Casín	Hard/Semi hard cheese, not smear-ripened	commercial starter culture	composition unknown
A	Italy	Mozzarella	Pasta filata unripened cheese	natural whey culture	undefined composition
B	Italy	Mozzarella	Pasta filata unripened cheese	natural whey culture	undefined composition
C	Italy	Mozzarella	Pasta filata unripened cheese	natural whey culture	undefined composition
D	Italy	Mozzarella	Pasta filata unripened cheese	natural whey culture	undefined composition
DC18	Austria	Drautaler	Hard/Semi hard cheese, surface ripened	commercial starter culture	Strep. thermophilus + Lc. lactis + Lb. helveticus
E	Italy	Mozzarella	Pasta filata unripened cheese	natural whey culture	undefined composition
F	Italy	Mozzarella	Pasta filata unripened cheese	natural whey culture	undefined composition
H	Italy	Goat cheese	Hard/Semi hard cheese, not smear-ripened	natural whey culture	undefined composition
I	Italy	Caciocavallo	Pasta filata ripened cheese	natural whey culture	undefined composition
M	Italy	Caciocavallo	Pasta filata ripened cheese	natural whey culture	undefined composition
N	Italy	Mozzarella	Pasta filata unripened cheese	natural whey culture	undefined composition
O	Italy	Caciocavallo	Pasta filata ripened cheese	natural whey culture	undefined composition
P	Italy	Mozzarella	Pasta filata unripened cheese	natural whey culture	undefined composition
Q01	Spain	Signature cheese	Hard/Semi hard cheese, not smear-ripened	commercial starter culture	composition unknown
Q02	Spain	Signature cheese	Soft cheese	commercial starter culture	Penicillium candidum
Q03	Spain	Signature cheese	Hard/Semi hard cheese, not smear-ripened	no starter used	no starter used
Q04	Spain	Signature cheese	Hard/Semi hard cheese, not smear-ripened	commercial starter culture	composition unknown
Q05	Spain	Signature cheese	Hard/Semi hard cheese, not smear-ripened	commercial starter culture	Strep.thermophilus, Lc. lactis
Q06	Spain	Signature cheese	Hard/Semi hard cheese, not smear-ripened	commercial starter culture	Strep.thermophilus, Lc. lactis
Q07	Spain	Signature cheese	Hard/Semi hard cheese, not smear-ripened	commercial starter culture	Strep.thermophilus, Lc. lactis
Q08	Spain	Signature cheese	Hard/Semi hard cheese, not smear-ripened	commercial starter culture	Lc. lactis
RC17	Austria	Rahmkäse	Hard/Semi hard cheese, surface ripened	commercial starter culture	composition unknown
S	Italy	Mozzarella	Pasta filata unripened cheese	natural whey culture	undefined composition
T	Italy	Caciocavallo	Pasta filata ripened cheese	natural whey culture	undefined composition
TGS01	Ireland	Semi-soft cheese	Soft cheese	commercial starter culture	composition unknown
TGS02	Ireland	Mozzarella	Pasta filata unripened cheese	commercial starter culture	composition unknown
TGS03	Ireland	Blue cheese	Blue cheese	commercial starter culture	composition unknown
TGS04	Ireland	Smoked cow cheese	Hard/Semi hard cheese, not smear-ripened	commercial starter culture	composition unknown
TGS05	Ireland	Mozzarella	Pasta filata unripened cheese	commercial starter culture	composition unknown
TGS06	Ireland	Goat cheese	Soft cheese	commercial starter culture	composition unknown
TGS07	Ireland	Brie cheese	Soft cheese	commercial starter culture	composition unknown
TGS08	Ireland	Gouda cheese	Hard/Semi hard cheese, not smear-ripened	commercial starter culture	composition unknown
TGS09	Ireland	Sheep’s cheese	Hard/Semi hard cheese, not smear-ripened	commercial starter culture	composition unknown
TGS10	Ireland	Cheddar cheese	Hard/Semi hard cheese, not smear-ripened	commercial starter culture	composition unknown
TGS11	Ireland	Cheddar cheese	Hard/Semi hard cheese, not smear-ripened	commercial starter culture	composition unknown
TGS12	Ireland	Edam Style	Hard/Semi hard cheese, not smear-ripened	commercial starter culture	composition unknown
TGS13	Ireland	Barr Rua	Hard/Semi hard cheese, not smear-ripened	commercial starter culture	composition unknown
TGS14	Ireland	sheep’s cheese	Hard/Semi hard cheese, not smear-ripened	commercial starter culture	composition unknown
TGS15	Ireland	sheep’s cheese	Hard/Semi hard cheese, not smear-ripened	commercial starter culture	composition unknown
U	Italy	Mozzarella	Pasta filata unripened cheese	natural whey culture	undefined composition
V	Italy	Caciocavallo	Pasta filata ripened cheese	natural whey culture	undefined composition
VB02	Austria	Schnittkaese	Hard/Semi hard cheese, surface ripened	commercial starter culture	Strep. thermophilus
VB07	Austria	Emmentaler	Hard/Semi hard cheese, surface ripened	commercial starter culture	composition unknown
VB09	Austria	Schnittkaese	Hard/Semi hard cheese, surface ripened	commercial starter culture	composition unknown
VB16	Austria	Schnittkaese	Hard/Semi hard cheese, surface ripened	commercial starter culture	Strep. thermophilus + Lc. lactis + Lb. delbrueckii
