# Supplementary material for: Microbiome mapping in dairy industry reveals new species and genes for probiotic and bioprotective activities
Source: NPJ Biofilms Microbiomes. 2024 Aug 2;10:67. doi: 10.1038/s41522-024-00541-5 (PMC11297241; doi:10.1038/s41522-024-00541-5)
Supplement: Supplementary file 6 — Supplementary Table 5 [file 41522_2024_541_MOESM6_ESM.xlsx]

## Sheet: Foglio1
Supplementary Table 5. Total number of samples from each category collected in the 4 European countries
	Austria	Ireland	Spain	Italy	Total
Final product	50	109	277	88	524
Food contact	23	70	158	57	308
Non food contact	14	41	119	25	199
Operator swabs	0	14	23	0	37
Cheese-related materials	14	40	82	46	182
Total	101	274	659	216	1250
