# Supplementary material for: Microbiome mapping in dairy industry reveals new species and genes for probiotic and bioprotective activities
Source: NPJ Biofilms Microbiomes. 2024 Aug 2;10:67. doi: 10.1038/s41522-024-00541-5 (PMC11297241; doi:10.1038/s41522-024-00541-5)
Supplement: Supplementary file 7 — Supplementary Table 6 [file 41522_2024_541_MOESM7_ESM.xlsx]

## Sheet: Supplementary Table 6
Supplementary Table 6. Gene name and NCBI accession numbers of the sequences used to build the custom database used in this study. See methods for details.
Accession number	Gene name
KRK74393.1	DNA starvation stationary phase protection protein Dps [Lacticaseibacillus nasuensis JCM 17158]
WP_048588304.1	MULTISPECIES: D-alanine--poly(phosphoribitol) ligase subunit DltA [Lactobacillus]
WP_049471787.1	MULTISPECIES: D-alanine--poly(phosphoribitol) ligase subunit DltA [Streptococcus]
USI62011.1	D-alanine--poly(phosphoribitol) ligase subunit DltA [Lactococcus lactis subsp. lactis]
AAC45228.1	EpsA (plasmid) [Lactococcus cremoris]
ABD96535.1	EpsA [Streptococcus thermophilus]
ABD96519.1	EpsA [Streptococcus thermophilus]
CAX67044.1	epsA [Lactobacillus johnsonii FI9785]
AAG44705.1	EpsA [Lactobacillus delbrueckii subsp. bulgaricus]
AAX12483.1	EpsB [Streptococcus thermophilus]
AAC45229.1	EpsB (plasmid) [Lactococcus cremoris]
CDR84439.1	DNA starvation/stationary phase protection protein Dps [Lactobacillus delbrueckii subsp. lactis]
AAX19701.1	EpsB [Lactococcus lactis]
AAG44706.1	EpsB [Lactobacillus delbrueckii subsp. bulgaricus]
AAV43548.1	exopolysaccharide biosynthesis protein [Lactobacillus acidophilus NCFM]
AAG44707.1	EpsC [Lactobacillus delbrueckii subsp. bulgaricus]
KRO24538.1	epsc [Lactococcus lactis subsp. lactis]
CDN27633.1	exopolysaccharide biosynthesis protein [Lactiplantibacillus plantarum]
GEL32220.1	exopolysaccharide biosynthesis protein [Lacticaseibacillus paracasei subsp. paracasei]
GEM59524.1	exopolysaccharide biosynthesis protein [Lacticaseibacillus rhamnosus DSM 20021 = JCM 1136 = NBRC 3425]
AER51662.1	EpsC [Lactococcus cremoris]
AAG44708.1	EpsD [Lactobacillus delbrueckii subsp. bulgaricus]
AOR73929.1	DNA starvation/stationary phase protection protein Dps [Limosilactobacillus fermentum]
KRO24537.1	epsd [Lactococcus lactis subsp. lactis]
CUR37483.1	Tyrosine-protein kinase EpsD [Limosilactobacillus reuteri]
AGK94888.1	Tyrosine-protein kinase EpsD [Lactobacillus acidophilus La-14]
QHM40958.1	Putative glycosyltransferase EpsD [Lactiplantibacillus plantarum]
AAX19703.1	EpsD [Lactococcus lactis]
ABD96547.1	EpsD [Streptococcus thermophilus]
ABB59702.1	EpsE [Lactobacillus helveticus]
RNE46567.1	putative glycosyltransferase EpsE [Lacticaseibacillus paracasei]
AYN50070.1	Putative glycosyltransferase EpsE [Lactobacillus johnsonii]
AAC45232.1	EpsE (plasmid) [Lactococcus cremoris]
AAK64290.2	>AAK64290.2 ClpL [Lacticaseibacillus rhamnosus]
AZY91952.1	EpsE [Lactococcus lactis]
AAG44709.1	phospho-glucosyltransferase EpsE [Lactobacillus delbrueckii subsp. bulgaricus]
AAV43545.1	phospho-glucosyltransferase [Lactobacillus acidophilus NCFM]
ABD96549.1	EpsF [Streptococcus thermophilus]
AAX19705.1	epsF [Lactococcus lactis]
AAP32720.1	EpsF (plasmid) [Lactococcus cremoris]
AAC45233.1	EpsF (plasmid) [Lactococcus cremoris]
KRO24535.1	epsf [Lactococcus lactis subsp. lactis]
GEL34628.1	putative glycosyltransferase EpsF [Lactiplantibacillus plantarum subsp. plantarum]
AAG44710.1	alpha(1,3)galactosyltransferase EpsF [Lactobacillus delbrueckii subsp. bulgaricus]
SPX68388.1	ATP-dependent Clp protease ATP-binding subunit ClpL [Lactiplantibacillus plantarum subsp. plantarum]
AJP47033.1	glycosyltransferase [Lactobacillus acidophilus]
EEQ66526.2	>EEQ66526.2 Alpha(1,3)galactosyltransferase EpsF [Lacticaseibacillus paracasei subsp. paracasei 8700:2]
CAQ65850.1	EpsG [Lacticaseibacillus paracasei]
WP_035185120.1	MULTISPECIES: EpsG family protein [Lactobacillus]
AAG44711.1	putative alpha(1,3)rhamnosyltransferase EpsG [Lactobacillus delbrueckii subsp. bulgaricus]
AAX19706.1	EpsG [Lactococcus lactis]
AAC45234.1	EpsG (plasmid) [Lactococcus cremoris]
ABD96526.1	EpsG [Streptococcus thermophilus]
AKM51758.1	epsH [Limosilactobacillus fermentum 3872]
CAQ66336.1	EpsH [Lacticaseibacillus paracasei]
AWD61419.1	ATP-dependent Clp protease ATP-binding protein [Limosilactobacillus reuteri]
QLL39127.1	Putative glycosyltransferase EpsH [Lactiplantibacillus plantarum]
ORN40538.1	putative glycosyltransferase EpsH [Lentilactobacillus parabuchneri]
AAG44712.1	beta(1,3)galactosyltransferase EpsH [Lactobacillus delbrueckii subsp. bulgaricus]
AAC45235.1	EpsH (plasmid) [Lactococcus cremoris]
AAX19707.1	EpsH [Lactococcus lactis]
ABD96527.1	EpsH [Streptococcus thermophilus]
AAM94590.1	epsH [Streptococcus thermophilus]
ABD96537.1	epsZ [Streptococcus thermophilus]
ABV54212.1	Wzb [Lacticaseibacillus rhamnosus GG]
CAQ67280.1	Wzb [Lacticaseibacillus paracasei]
CAQ67279.1	ClpL [Lacticaseibacillus paracasei]
AUO27119.1	low molecular weight protein-tyrosine-phosphatase Wzb [Limosilactobacillus fermentum]
EPB99265.1	putative tyrosine-phosphatase wzb[Lactobacillus delbrueckii subsp. lactis CRL581]
AHI39593.1	ATP-dependent Clp protease, ATP-binding subunit ClpL [Enterococcus faecalis DENG1]
GHN19320.1	ATP-dependent Clp protease ATP-binding subunit [Lactobacillus delbrueckii]
CYV39199.1	putative ATP-dependent protease ATP-binding subunit ClpL [Streptococcus suis]
GFP01202.1	cell division protein [Lactobacillus helveticus]
ELA79786.1	ATP-dependent Clp protease ATP-binding subunit ClpL [Enterococcus faecium EnGen0004]
AAD01782.1	ClpE [Lactococcus cremoris subsp. cremoris MG1363]
AKH34865.1	ClpE [Streptococcus thermophilus]
ERL66139.1	ClpE [Schleiferilactobacillus shenzhenensis LY-73]
EHM33659.1	ClpE [Enterococcus faecium E4453]
ABO43774.1	ClpE [Limosilactobacillus reuteri]
EHS83684.1	ATP-dependent Clp protease, ATP-binding subunit ClpE [Lactiplantibacillus plantarum subsp. plantarum NC8]
EEU19018.1	ATP-dependent Clp protease ATP-binding subunit ClpE [Lactobacillus crispatus 125-2-CHN]
EFO02670.1	clpC [Streptococcus oralis ATCC 35037]
AAD01783.1	ClpC [Lactococcus cremoris subsp. cremoris MG1363]
AIS09910.1	CdpA [Lactobacillus sp. wkB8]
ERL65647.1	ClpC [Schleiferilactobacillus shenzhenensis LY-73]
CAR88394.1	ATP-dependent Clp protease ATP-binding subunit [Lacticaseibacillus rhamnosus GG]
GEL33985.1	ATP-dependent Clp protease ATP-binding subunit ClpC [Lactiplantibacillus plantarum subsp. plantarum]
GFP15270.1	ATP-dependent Clp protease ATP-binding subunit ClpC [Lactobacillus helveticus]
QAS50172.1	ATP-dependent Clp protease ATP-binding subunit ClpC [Latilactobacillus curvatus JCM 1096 = DSM 20019]
NP_310514.1	methionine sulfoxide reductase B [Escherichia coli O157:H7 str. Sakai]
YP_499956.1	methionine sulfoxide reductase B [Staphylococcus aureus subsp. aureus NCTC 8325]
WP_104832728.1	peptide-methionine (R)-S-oxide reductase MsrB [Enterococcus faecium]
WP_109918411.1	MULTISPECIES: peptide-methionine (R)-S-oxide reductase MsrB [Lactobacillus]
WP_019898995.1	peptide-methionine (R)-S-oxide reductase MsrB [Lacticaseibacillus paracasei]
AHN70215.1	DNA starvation/stationary phase protection protein Dps [Lactiplantibacillus plantarum DOMLa]
WP_118980074.1	peptide-methionine (R)-S-oxide reductase MsrB [Lactobacillus delbrueckii]
WP_153232390.1	peptide-methionine (R)-S-oxide reductase MsrB [Lactobacillus gasseri]
WP_109241568.1	peptide-methionine (R)-S-oxide reductase MsrB [Ligilactobacillus salivarius]
WP_104142777.1	peptide-methionine (R)-S-oxide reductase MsrB [Lactococcus lactis]
WP_220437225.1	peptide-methionine (R)-S-oxide reductase MsrB [Lactococcus raffinolactis]
ACB28477.1	LuxS [Streptococcus suis]
GDZ84074.1	S-ribosylhomocysteine lyase luxS [Leuconostoc citreum]
ABQ95536.1	LuxS [Limosilactobacillus reuteri]
ABC59818.1	LuxS [Lacticaseibacillus rhamnosus GG]
ABX27751.1	LuxS [Lactobacillus helveticus DPC 4571]
WP_000100800.1	MULTISPECIES: DNA starvation/stationary phase protection protein Dps [Enterobacteriaceae]
AEA56341.1	S-ribosylhomocysteinase [Lacticaseibacillus paracasei]
AGT21521.1	S-ribosylhomocysteinase luxS [Lactiplantibacillus plantarum]
AAV43343.1	two-component sensor histidine kinase [Lactobacillus acidophilus NCFM]
AJP46761.1	histidine kinase [Lactobacillus acidophilus]
AAV43256.1	two-component response regulator [Lactobacillus acidophilus NCFM]
AAV43257.1	hypothetical protein LBA1432 [Lactobacillus acidophilus NCFM]
KRK44693.1	copper-transporting ATPase [Lactobacillus amylovorus DSM 20531]
EGF35484.1	copper-transporting atpase [Lactobacillus helveticus MTCC 5463]
CDF66781.1	Copper-transporting ATPase [Lactobacillus acidophilus DSM 20079 = JCM 1132 = NBRC 13951 = CIP 76.13]														76.13]
KPH21867.1	copper-transporting ATPase [Limosilactobacillus fermentum]
EGD27294.1	DNA starvation/stationary phase protection protein Dps [Lactobacillus delbrueckii subsp. lactis DSM 20072]
BBA82415.1	copper-transporting ATPase [Lactiplantibacillus plantarum]
GAN41145.1	copper-transporting ATPase [Lacticaseibacillus paracasei NRIC 1981]
QCF40566.1	glutamate/gamma-aminobutyrate antiporter [Lactococcus lactis]
WP_216578454.1	glutamate:gamma-aminobutyrate antiporter [Limosilactobacillus reuteri]
QIZ64887.1	glutamate gamma-aminobutyrate antiporter [Levilactobacillus brevis]
QPP16258.1	glutamate:gamma-aminobutyrate antiporter [Lactobacillus crispatus]
QIV90841.1	glutamate:gamma-aminobutyrate antiporter [Enterococcus hirae]
QZK96068.1	glutamate:gamma-aminobutyrate antiporter [Enterococcus faecium]
QTA76486.1	glutamate:gamma-aminobutyrate antiporter [Lactococcus cremoris]
AJP46286.1	XRE family transcriptional regulator [Lactobacillus acidophilus]
KRM84632.1	DNA starvation stationary phase protection protein Dps [Lactobacillus hominis DSM 23910 = CRBIP 24.179]
AAV42845.1	amino acid permease [Lactobacillus acidophilus NCFM]
AJP46403.1	ornithine decarboxylase [Lactobacillus acidophilus]
ABS84230.1	multidrug resistance ABC transporter ATP-binding and permease protein, partial [Limosilactobacillus reuteri]
AAV43252.1	predicted oxidoreductase [Lactobacillus acidophilus NCFM]
AAV43253.1	hypothetical protein LBA1428 [Lactobacillus acidophilus NCFM]
AAV43254.1	putative transporter-membrane protein [Lactobacillus acidophilus NCFM]
UUZ04888.1	BSHa [Lactobacillus johnsonii]
ARB50240.1	bile salt hydrolase [Lactobacillus gasseri ATCC 33323 = JCM 1131]
VDH10612.1	Bile salt hydrolase [Lactiplantibacillus plantarum]
ACL98191.1	bile salt hydrolase (plasmid) [Ligilactobacillus salivarius]
PMC47034.1	DNA starvation/stationary phase protection protein Dps [Lactobacillus iners]
UHX60220.1	bile salt hydrolase [Lactobacillus johnsonii]
CDI59344.1	Bile salt hydrolase [Lactobacillus helveticus CIRM-BIA 951]
CDF67676.1	Bile salt hydrolase [Lactobacillus acidophilus DSM 20079 = JCM 1132 = NBRC 13951 = CIP 76.13]														CIP	76.13]
ACL98202.1	bile salt hydrolase (plasmid) [Ligilactobacillus salivarius]
WP_117567362.1	MULTISPECIES: choloylglycine hydrolase [Streptococcus]
WP_206887801.1	MULTISPECIES: choloylglycine hydrolase [Lactococcus]
AAS08038.1	conjugated bile salt hydrolase [Lactobacillus johnsonii NCC 533]
AAS08969.1	conjugated bile salt hydrolase [Lactobacillus johnsonii NCC 533]
AAS09179.1	ABC transporter ATPase component [Lactobacillus johnsonii NCC 533]
KRN22484.1	mucus binding protein [Weissella confusa]
KRK59947.1	DNA starvation stationary phase protection protein Dps [Limosilactobacillus antri DSM 16041]
AIC24072.1	Mucus binding protein [Streptococcus thermophilus ASCC 1275]
AJK26853.1	mucus binding protein, partial [Limosilactobacillus fermentum]
RAH93662.1	mucus binding protein, partial [Lactiplantibacillus plantarum]
ABE00644.1	surface protein (plasmid) [Ligilactobacillus salivarius UCC118]
AAS09244.1	hypothetical protein LJ_1476 [Lactobacillus johnsonii NCC 533]
AAF09204.1	DltD [Lacticaseibacillus rhamnosus]
CAQ65981.1	DltD [Lacticaseibacillus paracasei]
WP_019252340.1	D-alanyl-lipoteichoic acid biosynthesis protein DltD [Limosilactobacillus reuteri]
AAF09201.1	DltA [Lacticaseibacillus rhamnosus]
AAB17657.1	DltA [Lacticaseibacillus casei]
AAS59159.1	CdpA [Lactobacillus acidophilus]
QHM38919.1	putative sugar transferase EpsL (plasmid) [Lactiplantibacillus plantarum]
SSC62454.1	EpsX [Streptococcus thermophilus]
AAX19699.1	EpsX [Lactococcus lactis]
ABD96538.1	epsJ [Streptococcus thermophilus]
AAX19709.1	EpsJ [Lactococcus lactis]
AAC45237.1	EpsJ (plasmid) [Lactococcus cremoris]
RNE46512.1	putative glycosyltransferase EpsJ [Lacticaseibacillus paracasei]
TWU80662.1	putative glycosyltransferase EpsJ [Lactobacillus johnsonii]
ABD96532.1	EpsM [Streptococcus thermophilus]
BBA83587.1	EpsM (plasmid) [Lactiplantibacillus plantarum]
ABD96530.1	EpsK [Streptococcus thermophilus]
AAX19711.1	EpsM [Lactococcus lactis]
EPB99183.1	glycosyl transferase 2 family protein [Lactobacillus delbrueckii subsp. lactis CRL581]
CAQ65381.1	EpsM [Lacticaseibacillus paracasei]
CAD0180085.1	EpsN [Streptococcus thermophilus]
AAG44718.1	EpsN [Lactobacillus delbrueckii subsp. bulgaricus]
ABX27660.1	EpsN [Lactobacillus helveticus DPC 4571]
WP_002886559.1	MULTISPECIES: urease subunit beta [Streptococcus]
WP_201059317.1	MULTISPECIES: urease accessory protein UreD [Streptococcus]
WP_002949549.1	MULTISPECIES: urease accessory protein UreE [Streptococcus]
WP_144354871.1	urease accessory protein UreE [Lactobacillus sp. LL6]
AAC45238.1	EpsK (plasmid) [Lactococcus cremoris]
WP_191668611.1	urease subunit alpha [Lactobacillus sp. M31]
WP_265488209.1	urease subunit beta [Lactobacillus sp. PV034]
ACL98169.1	bile salt hydrolase [Lactiplantibacillus plantarum]
RNE43146.1	putative membrane protein EpsK [Lacticaseibacillus paracasei]
AAG44716.1	EpsL [Lactobacillus delbrueckii subsp. bulgaricus]
KRO24529.1	epsl [Lactococcus lactis subsp. lactis]
SPS15181.1	putative sugar transferase EpsL [Lactobacillus helveticus]
RNE38687.1	putative sugar transferase EpsL [Lacticaseibacillus paracasei]
VTZ91434.1	putative sugar transferase EpsL [Limosilactobacillus reuteri]
AAG44715.1	EpsK [Lactobacillus delbrueckii subsp. bulgaricus]
EEW52510.1	fibronectin-binding protein A domain protein [Lactobacillus iners DSM 13335]
KRK34785.1	mucus binding protein [Lactobacillus crispatus DSM 20584 = JCM 1185 = ATCC 33820]
AEA32236.1	mucus binding protein [Lactobacillus amylovorus GRL1118]
KRL36471.1	mucus binding protein [Lactobacillus helveticus DSM 20075 = CGMCC 1.1877]
KRK29711.1	mucus binding protein [Lactobacillus acidophilus DSM 20079 = JCM 1132 = NBRC 13951 = CIP 76.13]														CIP	76.13]
KRK29606.1	mucus binding protein [Lactobacillus acidophilus DSM 20079 = JCM 1132 = NBRC 13951 = CIP 76.13]														CIP	76.13]
ERJ41914.1	mucus binding protein [Lactobacillus jensenii MD IIE-70(2)]
CDF66465.1	Mucus binding protein [Lactobacillus acidophilus DSM 20079 = JCM 1132 = NBRC 13951 = CIP 76.13]														CIP	76.13]
KRM22183.1	mucus binding protein [Lactobacillus kefiranofaciens subsp. kefiranofaciens DSM 5016 = JCM 6985]
WP_080476983.1	mucus binding protein [Lactiplantibacillus plantarum]
WP_056958654.1	Msa family membrane protein [Fructilactobacillus sanfranciscensis]
AAY41912.1	SlpA [Lactobacillus crispatus]
WP_265667935.1	pore-forming S-layer protein SlpA [Lactobacillus amylovorus]
WP_089541165.1	pore-forming S-layer protein SlpA [Lactobacillus acidophilus]
GFP14813.1	S-layer protein [Lactobacillus helveticus]
AAV42070.1	S-layer [Lactobacillus acidophilus NCFM]
UZZ85054.1	S-layer protein [Lactobacillus crispatus]
WP_229036516.1	MULTISPECIES: adhesin [Lactobacillus]
WP_195212129.1	MULTISPECIES: adhesin [Lactobacillus]
KWT55401.1	adhesin [Lacticaseibacillus paracasei]
KWT55337.1	adhesin [Lacticaseibacillus paracasei]
WP_217268674.1	Msa family membrane protein, partial [Lactobacillus helveticus]
OPH06595.1	adhesin [Lacticaseibacillus paracasei]
OSY80510.1	adhesin [Lacticaseibacillus paracasei]
OPH03623.1	adhesin [Lacticaseibacillus paracasei]
ANC25537.1	sortase SrtA [Streptococcus pyogenes]
WP_075744987.1	sortase SrtA [Bacillus subtilis]
WP_019257885.1	MULTISPECIES: sortase SrtA [Bacillus subtilis group]
SBW30342.1	Sortase [Lactococcus lactis subsp. lactis]
ADZ63734.1	sortase A [Lactococcus lactis subsp. lactis CV56]
CAL98029.1	Sortase SrtA [Lactococcus cremoris subsp. cremoris MG1363]
AEA95014.1	sortase SrtA [Enterococcus faecalis OG1RF]
CCE46032.1	mannose specific adhesin, partial [Limosilactobacillus fermentum]
WP_088935460.1	MULTISPECIES: adhesin [Enterococcus]
WP_264653622.1	MSCRAMM family adhesin SdrC [Lactococcus lactis]
CCC78746.1	cell surface protein, ErfK family [Lactiplantibacillus plantarum WCFS1]
EEW69041.1	fibronectin-binding protein A domain protein [Lactobacillus helveticus DSM 20075 = CGMCC 1.1877]
CAI97829.1	Putative fibronectin-binding protein [Lactobacillus delbrueckii subsp. bulgaricus ATCC 11842 = JCM 1002]
EFQ46198.1	fibronectin-binding protein A domain protein [Lactobacillus gasseri MV-22]
EFQ44947.1	fibronectin-binding protein A domain protein [Lactobacillus crispatus CTV-05]
CCC80013.1	cell surface protein precursor, LPXTG-motif cell wall anchor [Lactiplantibacillus plantarum WCFS1]
